# Supplementary material for: Rapid and Scalable Halosulfonylation of Strain‐Release Reagents
Source: Angew Chem Int Ed Engl. 2022 Nov 10;62(3):e202213508. doi: 10.1002/anie.202213508 (PMC10100009; doi:10.1002/anie.202213508)
Supplement: Supplementary file 2 — Supporting Information [file ANIE-62-0-s001.cif]

#==============================================================================
data_global
#==============================================================================

_publ_contact_author               
 'Pavel K. Mykhailiuk and Edward A. Anderson'
_publ_contact_author_email          
;
pavel.mykhailiuk@gmail.com
edward.anderson@chem.ox.ac.uk
;

loop_
_publ_author_name
_publ_author_address
 'Pickford, Helena D.'
;    
Chemistry Research Laboratory,
University of Oxford,
Mansfield Road, 
Oxford OX1 3TA. UK.
;
 'Ripenko, Vasyl'
;    
Enamine Ltd, 
Chervonotkatska 78, 
02094, 
Kyiv, Ukraine and
Chemistry Department, 
Taras Shevchenko National University of Kyiv, 
Volodymyrska 64, 
01601 
Kyiv, Ukraine.
;
 'Holovchuk, Serhii'
;    
Enamine Ltd, 
Chervonotkatska 78, 
02094, 
Kyiv, Ukraine.
;
 'McNamee, Ryan E.'
;    
Chemistry Research Laboratory,
University of Oxford,
Mansfield Road, 
Oxford OX1 3TA. UK.
;
 'Thompson, Amber L.'
;    
Chemical Crystallography Department,
Chemistry Research Laboratory,
University of Oxford,
Mansfield Road, 
Oxford OX1 3TA. UK.
;
 'Smith, Russell C.'
;    
Abbvie Drug Discovery Science & Technology (DDST), 
1 North Waukegan Road, 
North Chicago, 
IL 60064, USA.
;
 'Mykhailiuk, Pavel K.'
;    
Enamine Ltd, 
Chervonotkatska 78, 
02094, 
Kyiv, Ukraine.
;
 'Anderson, Edward A.'
;    
Chemistry Research Laboratory,
University of Oxford,
Mansfield Road, 
Oxford OX1 3TA. UK.
;

_publ_requested_journal
 'Angewandte Chemie International Edition'
_journal_volume                    '?'
_journal_page_first                '?'
_journal_page_last                 '?'
_journal_year                      '2022'
_ccdc_journal_depnumber            '?'

_publ_section_title
;
Rapid and Scalable Halosulfonylation of Strain-Release Reagents
;

_publ_section_abstract
;  
Sulfonylated aromatics are commonplace motifs in drugs and agrochemicals. 
However, methods for the direct synthesis of sulfonylated non-classical 
arene bioisosteres, which could improve the physicochemical properties of 
drug / agrochemical candidates, are limited. Here we report a solution 
to this challenge: a one-pot halosulfonylation of [1.1.1]propellane, 
[3.1.1]propellane and bicy-clo[1.1.0]butanes that proceeds under practical, 
scalable and mild conditions. The sulfonyl halides used in this chemistry 
feature aryl, heteroaryl and alkyl substituents, and are conveniently 
generated in situ from readily available sulfinate salts and halogen atom 
sources. This methodology enables the synthe-sis of an array of 
pharmaceutically-relevant sulfonyl BCP, BCHep and cyclobutyl halides, on 
milligram to decagram scales.
;


#==============================================================================
data_3aa-Br
#==============================================================================
_audit_creation_date        "2022-09-06"
_audit_creation_method 'CRYSTALS_ver_14.61_build_7986 '

_oxford_structure_analysis_title  '7699/020eaa22'
_chemical_name_systematic         .
_chemical_melting_point           'not measured'

_cell_length_a                    5.4252(1)
_cell_length_b                    8.3851(2)
_cell_length_c                    17.2856(4)
_cell_angle_alpha                 84.376(2)
_cell_angle_beta                  87.728(2)
_cell_angle_gamma                 87.057(2)
_cell_volume                      781.05(3)
 
_symmetry_cell_setting            'triclinic' 
_symmetry_space_group_name_H-M    'P -1 ' 
_symmetry_space_group_name_Hall   '-P 1' 
loop_
 _symmetry_equiv_pos_as_xyz
 'x,y,z'
 '-x,-y,-z'

loop_
_atom_type_symbol
_atom_type_scat_dispersion_real
_atom_type_scat_dispersion_imag
_atom_type_scat_Cromer_Mann_a1
_atom_type_scat_Cromer_Mann_b1
_atom_type_scat_Cromer_Mann_a2
_atom_type_scat_Cromer_Mann_b2
_atom_type_scat_Cromer_Mann_a3
_atom_type_scat_Cromer_Mann_b3
_atom_type_scat_Cromer_Mann_a4
_atom_type_scat_Cromer_Mann_b4
_atom_type_scat_Cromer_Mann_c
_atom_type_scat_source  
 C       0.0181   0.0091   2.3100  20.8439   1.0200  10.2075   1.5886   0.5687
   0.8650  51.6512   0.2156 'International Tables Vol C 4.2.6.8 and 6.1.1.4'
 H       0.0000   0.0000   0.4930  10.5109   0.3229  26.1257   0.1402   3.1424
   0.0408  57.7998   0.0030 'International Tables Vol C 4.2.6.8 and 6.1.1.4'
 O       0.0492   0.0322   3.0485  13.2771   2.2868   5.7011   1.5463   0.3239
   0.8670  32.9089   0.2508 'International Tables Vol C 4.2.6.8 and 6.1.1.4'
 Br     -0.6763   1.2805  17.1789   2.1723   5.2358  16.5796   5.6377   0.2609
   3.9851  41.4328   2.9557 'International Tables Vol C 4.2.6.8 and 6.1.1.4'
 N       0.0311   0.0180  12.2126   0.0057   3.1322   9.8933   2.0125  28.9975
   1.1663   0.5826 -11.5290 'International Tables Vol C 4.2.6.8 and 6.1.1.4'
 S       0.3331   0.5567   6.9053   1.4679   5.2034  22.2151   1.4379   0.2536
   1.5863  56.1720   0.8669 'International Tables Vol C 4.2.6.8 and 6.1.1.4'
 
 
_cell_formula_units_Z                    2

# Given Formula = C12 H17 Br1 N4 O3 S1 
# Dc =      1.60 Fooo =    384.00 Mu =     49.84 M =    377.26
# Found Formula = C12 H17 Br1 N4 O3 S1 
# Dc =      1.60 FOOO =    384.00 Mu =     49.84 M =    377.26

_chemical_formula_sum             'C12 H17 Br N4 O3 S'
_chemical_formula_moiety          'C12 H17 Br N4 O3 S'
_chemical_compound_source                .
_chemical_formula_weight            377.26
 
 
_cell_measurement_reflns_used         9028
_cell_measurement_theta_min             5.08
_cell_measurement_theta_max            76.23
_cell_measurement_temperature          150
 
_exptl_crystal_description        'plate' 
_exptl_crystal_colour             'colourless' 
_exptl_crystal_size_min           0.04 
_exptl_crystal_size_mid           0.19 
_exptl_crystal_size_max           0.21 
 
_exptl_crystal_density_diffrn     1.604 
_exptl_crystal_density_meas       'not measured' 
_exptl_crystal_density_method     'not measured' 
# Non-dispersive F(000): 
_exptl_crystal_F_000              384 
_exptl_absorpt_coefficient_mu     4.984 
 
# Sheldrick geometric approximatio 0.39 0.82 
_exptl_absorpt_correction_type    multi-scan 
_exptl_absorpt_process_details 
; 
 CrysAlisPro (Rigaku Oxford Diffraction, 2017) 
; 
_exptl_absorpt_correction_T_min   0.49 
_exptl_absorpt_correction_T_max   0.82 
_diffrn_measurement_device_type   'Oxford Diffraction SuperNova' 
_diffrn_measurement_device        'Area' 
_diffrn_radiation_monochromator   'focussing mirrors' 
_diffrn_radiation_type            'Cu K\a'
_diffrn_radiation_wavelength           1.54184
_diffrn_measurement_method        \w 
 
# If a reference occurs more than once, delete the author 
# and date from subsequent references. 
_computing_data_collection        'SuperNova, (Oxford Diffraction, 2010)' 
_computing_cell_refinement 
; 
 CrysAlisPro (Rigaku Oxford Diffraction, 2017) 
; 
_computing_data_reduction 
; 
 CrysAlisPro (Rigaku Oxford Diffraction, 2017) 
; 
_computing_structure_solution     'Superflip (Palatinus & Chapuis, 2007)' 
_computing_structure_refinement   'CRYSTALS (Betteridge et al., 2003)' 
_computing_publication_material   'CRYSTALS (Betteridge et al., 2003)' 
_computing_molecular_graphics     'CAMERON (Watkin et al., 1996)' 
 
_diffrn_standards_interval_time   . 
_diffrn_standards_interval_count  . 
_diffrn_standards_number          0 
_diffrn_standards_decay_%         . 
 
_diffrn_ambient_temperature        150
_diffrn_reflns_number             12809 
_diffrn_reflns_av_unetI/netI      0.040 
_reflns_number_total              3224 
_diffrn_reflns_av_R_equivalents   0.034 
# Number of reflections with Friedels Law is 3224 
# Theoretical number of reflections is about 6556 
 
 
_diffrn_reflns_theta_min          5.145 
_diffrn_reflns_theta_max          76.390 
_diffrn_measured_fraction_theta_max 0.984 
 
_diffrn_reflns_theta_full         73.335 
_diffrn_measured_fraction_theta_full 0.997 
 
 
_diffrn_reflns_limit_h_min        -6 
_diffrn_reflns_limit_h_max        6 
_diffrn_reflns_limit_k_min        -10 
_diffrn_reflns_limit_k_max        9 
_diffrn_reflns_limit_l_min        -21 
_diffrn_reflns_limit_l_max        21 
_reflns_limit_h_min               -6 
_reflns_limit_h_max               6 
_reflns_limit_k_min               -10 
_reflns_limit_k_max               10 
_reflns_limit_l_min               0 
_reflns_limit_l_max               21 
 
_oxford_diffrn_Wilson_B_factor    2.03 
_oxford_diffrn_Wilson_scale       0.02 
 
_atom_sites_solution_primary      other  #heavy,direct,difmap,geom,iterative
# _atom_sites_solution_secondary  difmap
_atom_sites_solution_hydrogens    difmap
 
_refine_diff_density_min          -0.39 
_refine_diff_density_max          0.42 
 
 
# The current dictionary definitions do not cover the 
# situation where the reflections used for refinement were 
# selected by a user-defined sigma threshold 
 
# Explicitly named reflections are ALWAYS excluded from R&wR 
 
# The values actually used during refinement 
# These are labelled "all" for compatibility with PLATON 
_oxford_refine_reflns_threshold_expression       I>-3.0\s(I)
_refine_ls_number_restraints      0 
_refine_ls_number_parameters      190 
_refine_ls_number_reflns          3224 
_refine_ls_R_factor_ref           0.0275 
_refine_ls_wR_factor_ref          0.0683 
_refine_ls_goodness_of_fit_ref    1.0028 
_refine_ls_shift/su_max           0.0048359 
_refine_ls_shift/su_mean          0.0000890 
 
 
# Computed with I/sigma = -10 
_reflns_number_all                3224 
_refine_ls_R_factor_all           0.0275 
_refine_ls_wR_factor_all          0.0683 
 
# Computed with I/sigma = +2 a la SHELX 
_reflns_threshold_expression                I>2.0\s(I)
_reflns_number_gt                 3003 
_refine_ls_R_factor_gt            0.0256 
_refine_ls_wR_factor_gt           0.0664 
 
 
_refine_ls_structure_factor_coef  Fsqd 
_refine_ls_matrix_type            full
_refine_ls_hydrogen_treatment     constr         #undef, noref, refall,
                                                 # refxyz, refU, constr or mixed
_refine_ls_weighting_scheme       calc 
_refine_ls_weighting_details 
;
 Method= Modified Sheldrick 
 w=1/[\s^2^(F^2^) + ( 0.04P)^2^ + 0.32P] 
 ,where P=(max(Fo^2^,0) + 2Fc^2^)/3 
;
# Insert your own references if required - in alphabetical order 
_publ_section_references 
; 
Betteridge, P.W., Carruthers, J.R., Cooper, R.I., 
Prout, K. & Watkin, D.J. (2003). J. Appl. Cryst. 36, 1487. 
 
Oxford Diffraction, (2010). Supernova User Manual. 
 
Palatinus, L. & Chapuis, G. (2007). J. Appl. Cryst. 40, 786-790. 
 
Rigaku Oxford Diffraction (2017). CrysAlisPro. 
 
Watkin, D.J., Prout, C.K. & Pearce, L.J. (1996). CAMERON, Chemical 
Crystallography Laboratory, Oxford, UK. 
; 

# Uequiv = arithmetic mean of Ui i.e. Ueqiv = (U1+U2+U3)/3

# Replace last . with number of unfound hydrogen atoms attached to an atom.

# ..._refinement_flags_... 
# . no refinement constraints           S special position constraint on site
# G rigid group refinement of site      R riding atom
# D distance or angle restraint on site T thermal displacement constraints
# U Uiso or Uij restraint (rigid bond)  P partial occupancy constraint


loop_
_atom_site_label
_atom_site_type_symbol
_atom_site_fract_x
_atom_site_fract_y
_atom_site_fract_z
_atom_site_U_iso_or_equiv
_atom_site_occupancy
_atom_site_adp_type
_atom_site_refinement_flags_posn
_atom_site_refinement_flags_adp
_atom_site_refinement_flags_occupancy
_atom_site_disorder_assembly
_atom_site_disorder_group
_atom_site_attached_hydrogens
Br1 Br 0.19418(3) 0.25539(3) 1.058523(10) 0.0316 1.0000 Uani . . . . . . 
C1 C 0.3529(3) 0.2615(2) 0.95650(9) 0.0209 1.0000 Uani . . . . . . 
C2 C 0.3424(3) 0.4045(2) 0.89269(10) 0.0221 1.0000 Uani . . . . . . 
C3 C 0.5053(3) 0.26490(19) 0.86138(9) 0.0169 1.0000 Uani . . . . . . 
C4 C 0.4680(3) 0.34212(19) 0.70142(9) 0.0175 1.0000 Uani . . . . . . 
C5 C 0.2175(3) 0.3612(2) 0.61295(10) 0.0235 1.0000 Uani . . . . . . 
C6 C 0.1551(3) 0.66046(19) 0.59608(9) 0.0192 1.0000 Uani . . . . . . 
C7 C 0.0515(3) 0.74872(19) 0.72860(9) 0.0193 1.0000 Uani . . . . . . 
C8 C 0.2534(3) 0.8240(2) 0.76915(10) 0.0240 1.0000 Uani . . . . . . 
C9 C -0.0126(3) 0.9266(2) 0.60560(10) 0.0221 1.0000 Uani . . . . . . 
C10 C -0.2828(3) 0.9228(2) 0.58713(11) 0.0302 1.0000 Uani . . . . . . 
C12 C 0.6332(3) 0.2402(2) 0.94096(10) 0.0228 1.0000 Uani . . . . . . 
C22 C 0.3092(3) 0.1457(2) 0.89449(9) 0.0212 1.0000 Uani . . . . . . 
N1 N 0.3468(3) 0.25107(17) 0.65592(9) 0.0235 1.0000 Uani . . . . . . 
N2 N 0.4210(3) 0.49851(16) 0.69118(8) 0.0197 1.0000 Uani . . . . . . 
N3 N 0.2570(3) 0.50877(16) 0.63359(8) 0.0195 1.0000 Uani . . . . . . 
N4 N 0.0829(3) 0.77113(16) 0.64319(8) 0.0181 1.0000 Uani . . . . . . 
S1 S 0.67670(7) 0.26320(4) 0.77266(2) 0.0167 1.0000 Uani . . . . . . 
O1 O 0.8666(2) 0.37592(15) 0.77451(7) 0.0253 1.0000 Uani . . . . . . 
O2 O 0.7420(2) 0.09967(15) 0.76049(7) 0.0255 1.0000 Uani . . . . . . 
O3 O 0.1457(3) 0.67117(15) 0.52548(7) 0.0278 1.0000 Uani . . . . . . 
H21 H 0.4250 0.5005 0.9037 0.0268 1.0000 Uiso R . . . . . 
H22 H 0.1894 0.4290 0.8684 0.0270 1.0000 Uiso R . . . . . 
H51 H 0.1147 0.3430 0.5725 0.0284 1.0000 Uiso R . . . . . 
H71 H -0.1050 0.8020 0.7419 0.0229 1.0000 Uiso R . . . . . 
H72 H 0.0439 0.6366 0.7450 0.0228 1.0000 Uiso R . . . . . 
H81 H 0.2128 0.8180 0.8241 0.0358 1.0000 Uiso R . . . . . 
H82 H 0.2646 0.9345 0.7497 0.0356 1.0000 Uiso R . . . . . 
H83 H 0.4080 0.7665 0.7592 0.0363 1.0000 Uiso R . . . . . 
H91 H 0.0093 1.0061 0.6410 0.0264 1.0000 Uiso R . . . . . 
H92 H 0.0853 0.9512 0.5584 0.0264 1.0000 Uiso R . . . . . 
H101 H -0.3471 1.0252 0.5655 0.0451 1.0000 Uiso R . . . . . 
H102 H -0.3776 0.8933 0.6337 0.0446 1.0000 Uiso R . . . . . 
H103 H -0.3053 0.8451 0.5508 0.0453 1.0000 Uiso R . . . . . 
H121 H 0.7320 0.3260 0.9533 0.0281 1.0000 Uiso R . . . . . 
H122 H 0.7094 0.1376 0.9558 0.0277 1.0000 Uiso R . . . . . 
H221 H 0.3690 0.0353 0.9045 0.0252 1.0000 Uiso R . . . . . 
H222 H 0.1510 0.1569 0.8717 0.0246 1.0000 Uiso R . . . . . 
loop_
_atom_site_aniso_label
_atom_site_aniso_U_11
_atom_site_aniso_U_22
_atom_site_aniso_U_33
_atom_site_aniso_U_23
_atom_site_aniso_U_13
_atom_site_aniso_U_12
Br1 0.02716(12) 0.04994(14) 0.01807(11) -0.00558(8) 0.00099(7) -0.00303(8) 
C1 0.0166(7) 0.0296(9) 0.0166(7) -0.0028(6) -0.0012(6) -0.0004(6) 
C2 0.0226(8) 0.0231(8) 0.0207(8) -0.0039(6) -0.0023(6) 0.0025(6) 
C3 0.0153(7) 0.0196(7) 0.0157(7) -0.0009(6) -0.0028(6) 0.0001(6) 
C4 0.0185(7) 0.0190(7) 0.0147(7) -0.0009(6) -0.0029(6) 0.0007(6) 
C5 0.0296(9) 0.0206(8) 0.0216(8) -0.0059(6) -0.0098(7) 0.0004(6) 
C6 0.0209(7) 0.0185(7) 0.0182(7) -0.0001(6) -0.0067(6) 0.0003(6) 
C7 0.0219(8) 0.0202(7) 0.0153(7) 0.0005(6) 0.0003(6) -0.0014(6) 
C8 0.0281(9) 0.0264(8) 0.0182(8) -0.0044(6) -0.0019(6) -0.0043(7) 
C9 0.0278(8) 0.0172(7) 0.0202(8) 0.0022(6) -0.0025(6) 0.0018(6) 
C10 0.0254(9) 0.0361(10) 0.0272(9) 0.0026(7) -0.0022(7) 0.0085(7) 
C12 0.0181(8) 0.0320(9) 0.0181(7) -0.0003(6) -0.0054(6) -0.0003(6) 
C22 0.0209(8) 0.0241(8) 0.0187(7) -0.0014(6) -0.0011(6) -0.0047(6) 
N1 0.0273(7) 0.0197(7) 0.0247(7) -0.0054(5) -0.0089(6) 0.0003(5) 
N2 0.0226(7) 0.0188(6) 0.0184(6) -0.0022(5) -0.0079(5) 0.0005(5) 
N3 0.0237(7) 0.0189(7) 0.0166(6) -0.0030(5) -0.0079(5) 0.0009(5) 
N4 0.0211(7) 0.0166(6) 0.0161(6) 0.0011(5) -0.0041(5) -0.0005(5) 
S1 0.01465(17) 0.01832(18) 0.01675(18) 0.00022(13) -0.00258(13) 0.00075(13) 
O1 0.0189(6) 0.0303(6) 0.0266(6) 0.0032(5) -0.0052(5) -0.0066(5) 
O2 0.0276(6) 0.0223(6) 0.0256(6) -0.0020(5) -0.0016(5) 0.0072(5) 
O3 0.0397(7) 0.0268(6) 0.0169(6) -0.0021(5) -0.0096(5) 0.0037(5) 

_refine_ls_extinction_method 
    'None'
_oxford_refine_ls_scale 6.73(13) 
loop_
 _geom_bond_atom_site_label_1
 _geom_bond_site_symmetry_1
 _geom_bond_atom_site_label_2
 _geom_bond_site_symmetry_2
 _geom_bond_distance
 _geom_bond_publ_flag
Br1 . C1 . 1.9290(16)    yes
C1 . C2 . 1.548(2)    yes
C1 . C3 . 1.809(2)    yes
C1 . C12 . 1.538(2)    yes
C1 . C22 . 1.548(2)    yes
C2 . C3 . 1.557(2)    yes
C2 . H21 . 0.979    no
C2 . H22 . 0.949    no
C3 . C12 . 1.556(2)    yes
C3 . C22 . 1.551(2)    yes
C3 . S1 . 1.7626(16)    yes
C4 . N1 . 1.358(2)    yes
C4 . N2 . 1.319(2)    yes
C4 . S1 . 1.7637(16)    yes
C5 . N1 . 1.318(2)    yes
C5 . N3 . 1.351(2)    yes
C5 . H51 . 0.940    no
C6 . N3 . 1.462(2)    yes
C6 . N4 . 1.328(2)    yes
C6 . O3 . 1.218(2)    yes
C7 . C8 . 1.519(2)    yes
C7 . N4 . 1.474(2)    yes
C7 . H71 . 0.969    no
C7 . H72 . 0.958    no
C8 . H81 . 0.964    no
C8 . H82 . 0.958    no
C8 . H83 . 0.964    no
C9 . C10 . 1.515(3)    yes
C9 . N4 . 1.477(2)    yes
C9 . H91 . 0.962    no
C9 . H92 . 0.966    no
C10 . H101 . 0.956    no
C10 . H102 . 0.957    no
C10 . H103 . 0.964    no
C12 . H121 . 0.964    no
C12 . H122 . 0.951    no
C22 . H221 . 0.966    no
C22 . H222 . 0.955    no
N2 . N3 . 1.3548(19)    yes
S1 . O1 . 1.4370(12)    yes
S1 . O2 . 1.4320(13)    yes
loop_
 _geom_angle_atom_site_label_1
 _geom_angle_site_symmetry_1
 _geom_angle_atom_site_label_2
 _geom_angle_site_symmetry_2
 _geom_angle_atom_site_label_3
 _geom_angle_site_symmetry_3
 _geom_angle
 _geom_angle_publ_flag
Br1 . C1 . C2 . 126.22(12)    yes
Br1 . C1 . C3 . 179.11(11)    yes
C2 . C1 . C3 . 54.60(9)    yes
Br1 . C1 . C12 . 124.59(12)    yes
C2 . C1 . C12 . 89.75(12)    yes
C3 . C1 . C12 . 54.69(9)    yes
Br1 . C1 . C22 . 125.53(12)    yes
C2 . C1 . C22 . 89.71(12)    yes
C3 . C1 . C22 . 54.37(9)    yes
C12 . C1 . C22 . 89.75(12)    yes
C1 . C2 . C3 . 71.29(11)    yes
C1 . C2 . H21 . 116.3    no
C3 . C2 . H21 . 117.6    no
C1 . C2 . H22 . 117.2    no
C3 . C2 . H22 . 116.0    no
H21 . C2 . H22 . 112.7    no
C2 . C3 . C1 . 54.12(9)    yes
C2 . C3 . C12 . 88.74(12)    yes
C1 . C3 . C12 . 53.75(9)    yes
C2 . C3 . C22 . 89.25(12)    yes
C1 . C3 . C22 . 54.20(9)    yes
C12 . C3 . C22 . 88.96(12)    yes
C2 . C3 . S1 . 128.69(12)    yes
C1 . C3 . S1 . 175.23(11)    yes
C12 . C3 . S1 . 121.53(11)    yes
C22 . C3 . S1 . 127.49(12)    yes
N1 . C4 . N2 . 116.69(14)    yes
N1 . C4 . S1 . 123.97(12)    yes
N2 . C4 . S1 . 119.34(12)    yes
N1 . C5 . N3 . 110.33(15)    yes
N1 . C5 . H51 . 126.3    no
N3 . C5 . H51 . 123.4    no
N3 . C6 . N4 . 116.02(14)    yes
N3 . C6 . O3 . 116.62(15)    yes
N4 . C6 . O3 . 127.36(15)    yes
C8 . C7 . N4 . 112.35(13)    yes
C8 . C7 . H71 . 108.1    no
N4 . C7 . H71 . 106.9    no
C8 . C7 . H72 . 111.4    no
N4 . C7 . H72 . 109.2    no
H71 . C7 . H72 . 108.8    no
C7 . C8 . H81 . 108.9    no
C7 . C8 . H82 . 110.1    no
H81 . C8 . H82 . 108.7    no
C7 . C8 . H83 . 108.5    no
H81 . C8 . H83 . 110.9    no
H82 . C8 . H83 . 109.7    no
C10 . C9 . N4 . 111.89(14)    yes
C10 . C9 . H91 . 110.1    no
N4 . C9 . H91 . 107.2    no
C10 . C9 . H92 . 110.2    no
N4 . C9 . H92 . 107.9    no
H91 . C9 . H92 . 109.5    no
C9 . C10 . H101 . 111.9    no
C9 . C10 . H102 . 109.7    no
H101 . C10 . H102 . 107.8    no
C9 . C10 . H103 . 110.4    no
H101 . C10 . H103 . 108.7    no
H102 . C10 . H103 . 108.3    no
C1 . C12 . C3 . 71.57(11)    yes
C1 . C12 . H121 . 116.6    no
C3 . C12 . H121 . 116.3    no
C1 . C12 . H122 . 117.4    no
C3 . C12 . H122 . 117.9    no
H121 . C12 . H122 . 111.9    no
C1 . C22 . C3 . 71.43(11)    yes
C1 . C22 . H221 . 117.8    no
C3 . C22 . H221 . 115.4    no
C1 . C22 . H222 . 115.8    no
C3 . C22 . H222 . 117.0    no
H221 . C22 . H222 . 113.3    no
C4 . N1 . C5 . 101.69(14)    yes
C4 . N2 . N3 . 101.01(13)    yes
C6 . N3 . N2 . 123.77(13)    yes
C6 . N3 . C5 . 125.80(14)    yes
N2 . N3 . C5 . 110.27(13)    yes
C9 . N4 . C7 . 115.81(13)    yes
C9 . N4 . C6 . 116.36(13)    yes
C7 . N4 . C6 . 127.11(13)    yes
C4 . S1 . C3 . 104.61(7)    yes
C4 . S1 . O1 . 107.56(7)    yes
C3 . S1 . O1 . 106.90(8)    yes
C4 . S1 . O2 . 108.79(8)    yes
C3 . S1 . O2 . 108.07(7)    yes
O1 . S1 . O2 . 119.89(8)    yes
loop_
 _geom_hbond_atom_site_label_D
 _geom_hbond_site_symmetry_D
 _geom_hbond_atom_site_label_H
 _geom_hbond_site_symmetry_H
 _geom_hbond_atom_site_label_A
 _geom_hbond_site_symmetry_A
 _geom_hbond_angle_DHA
 _geom_hbond_distance_DH
 _geom_hbond_distance_HA
 _geom_hbond_distance_DA
 _geom_hbond_publ_flag
C2 . H22 . O1 1_455 152 0.95 2.52 3.387(2)    yes
C5 . H51 . O3 2_566 174 0.94 2.26 3.200(2)    yes
C7 . H72 . O1 1_455 159 0.96 2.43 3.344(2)    yes


_iucr_refine_instructions_details
;
#
# Punched on 06/09/22 at 14:41:09
#
#LIST     12                                                                    
BLOCK SCALE X'S  U'S 
RIDE C   (   2,X'S) H   (  21,X'S) H   (  22,X'S) 
RIDE C   (   5,X'S) H   (  51,X'S) 
RIDE C   (   7,X'S) H   (  71,X'S) H   (  72,X'S) 
RIDE C   (   8,X'S) H   (  81,X'S) H   (  82,X'S) H   (  83,X'S) 
RIDE C   (   9,X'S) H   (  91,X'S) H   (  92,X'S) 
RIDE C   (  10,X'S) H   ( 101,X'S) H   ( 102,X'S) H   ( 103,X'S) 
RIDE C   (  12,X'S) H   ( 121,X'S) H   ( 122,X'S) 
RIDE C   (  22,X'S) H   ( 221,X'S) H   ( 222,X'S) 
END                                                                             
#
# Punched on 06/09/22 at 14:41:09
#
#LIST     16                                                                    
NO 
REM   HREST   START (DO NOT REMOVE THIS LINE) 
REM   HREST   END (DO NOT REMOVE THIS LINE) 
END                                                                             
;
 
_refine_special_details
;
?
  Reflections are selected by the following conditions :-
  Minimum value of SQRTW        is   0.00
  Minimum value of RATIO        is  -3.00
;

#==============================================================================
data_5a-I 
#==============================================================================
_audit_creation_date        "2022-09-07"
_audit_creation_method 'CRYSTALS_ver_14.61_build_7986 '

_oxford_structure_analysis_title  '7701/010eaa21'
_chemical_name_systematic         .
_chemical_melting_point           'not measured'
_cell_length_a                    10.2852(2)
_cell_length_b                    11.9116(2)
_cell_length_c                    23.6450(5)
_cell_angle_alpha                 90
_cell_angle_beta                  90
_cell_angle_gamma                 90
_cell_volume                      2896.82(10)
 
_symmetry_cell_setting            'orthorhombic' 
_symmetry_space_group_name_H-M    'P b c a ' 
_symmetry_space_group_name_Hall   '-P 2ac 2ab' 
loop_
 _symmetry_equiv_pos_as_xyz
 'x,y,z'
 '-x,-y,-z'
 '-x+1/2,y+1/2,z'
 'x+1/2,-y+1/2,-z'
 '-x+1/2,-y,z+1/2'
 'x+1/2,y,-z+1/2'
 '-x,y+1/2,-z+1/2'
 'x,-y+1/2,z+1/2'

loop_
_atom_type_symbol
_atom_type_scat_dispersion_real
_atom_type_scat_dispersion_imag
_atom_type_scat_Cromer_Mann_a1
_atom_type_scat_Cromer_Mann_b1
_atom_type_scat_Cromer_Mann_a2
_atom_type_scat_Cromer_Mann_b2
_atom_type_scat_Cromer_Mann_a3
_atom_type_scat_Cromer_Mann_b3
_atom_type_scat_Cromer_Mann_a4
_atom_type_scat_Cromer_Mann_b4
_atom_type_scat_Cromer_Mann_c
_atom_type_scat_source  
 C       0.0181   0.0091   2.3100  20.8439   1.0200  10.2075   1.5886   0.5687
   0.8650  51.6512   0.2156 'International Tables Vol C 4.2.6.8 and 6.1.1.4'
 H       0.0000   0.0000   0.4930  10.5109   0.3229  26.1257   0.1402   3.1424
   0.0408  57.7998   0.0030 'International Tables Vol C 4.2.6.8 and 6.1.1.4'
 O       0.0492   0.0322   3.0485  13.2771   2.2868   5.7011   1.5463   0.3239
   0.8670  32.9089   0.2508 'International Tables Vol C 4.2.6.8 and 6.1.1.4'
 I      -0.3257   6.8362  20.1472   4.3470  18.9949   0.3814   7.5138  27.7660
   2.2735  66.8776   4.0712 'International Tables Vol C 4.2.6.8 and 6.1.1.4'
 S       0.3331   0.5567   6.9053   1.4679   5.2034  22.2151   1.4379   0.2536
   1.5863  56.1720   0.8669 'International Tables Vol C 4.2.6.8 and 6.1.1.4'
 
 
_cell_formula_units_Z                    8

# Given Formula = C14 H17 I1 O2 S1 
# Dc =      1.73 Fooo =   1488.00 Mu =    186.54 M =    376.26
# Found Formula = C14 H17 I1 O2 S1 
# Dc =      1.73 FOOO =   1488.00 Mu =    186.54 M =    376.26

_chemical_formula_sum             'C14 H17 I O2 S'
_chemical_formula_moiety          'C14 H17 I O2 S'
_chemical_compound_source                .
_chemical_formula_weight            376.26
 
 
_cell_measurement_reflns_used         8761
_cell_measurement_theta_min             5.95
_cell_measurement_theta_max            75.94
_cell_measurement_temperature          150
 
_exptl_crystal_description        'block' 
_exptl_crystal_colour             'clear_pale_colourless' 
_exptl_crystal_size_min           0.08 
_exptl_crystal_size_mid           0.15 
_exptl_crystal_size_max           0.20 

loop_
_exptl_crystal_face_index_h
_exptl_crystal_face_index_k
_exptl_crystal_face_index_l
_exptl_crystal_face_perp_dist
   0    1    0   0.04
   0   -1    0   0.04
   0    0   -1   0.08
   0    0    1   0.09
  -1    1    1   0.06
   1   -1   -1   0.07
  -1    1   -1   0.06
   1   -1    1   0.08
   1    1    1   0.08
  -1   -1   -1   0.04
   1    1   -1   0.05
  -1   -1    1   0.05
 
_exptl_crystal_density_diffrn     1.725 
_exptl_crystal_density_meas       'not measured' 
_exptl_crystal_density_method     'not measured' 
# Non-dispersive F(000): 
_exptl_crystal_F_000              1488 
_exptl_absorpt_coefficient_mu     18.654 
 
# Sheldrick geometric approximatio 0.06 0.22 
_exptl_absorpt_correction_type    gaussian 
_exptl_absorpt_process_details
;
 CrysAlisPro 1.171.40.67a (Rigaku Oxford Diffraction, 2019)
 Numerical absorption correction based on gaussian integration over
 a multifaceted crystal model
 
 Empirical absorption correction using spherical harmonics,
 implemented in SCALE3 ABSPACK scaling algorithm.
;
_oxdiff_exptl_absorpt_empirical_full_min           0.671
_oxdiff_exptl_absorpt_empirical_full_max           1.630
_oxdiff_exptl_absorpt_empirical_details
;
Empirical correction (ABSPACK) includes:
- Absorption correction using spherical harmonics
- Frame scaling
;

_exptl_absorpt_correction_T_min   0.05 
_exptl_absorpt_correction_T_max   0.22 
_diffrn_measurement_device_type   'Oxford Diffraction SuperNova' 
_diffrn_measurement_device        'Area' 
_diffrn_radiation_monochromator   'focussing mirrors' 
_diffrn_radiation_type            'Cu K\a'
_diffrn_radiation_wavelength           1.54184
_diffrn_measurement_method        \w 
 
# If a reference occurs more than once, delete the author 
# and date from subsequent references. 
_computing_data_collection        'SuperNova, (Oxford Diffraction, 2010)' 
_computing_cell_refinement 
; 
 CrysAlisPro (Rigaku Oxford Diffraction, 2017) 
; 
_computing_data_reduction 
; 
 CrysAlisPro (Rigaku Oxford Diffraction, 2017) 
; 

_computing_structure_solution     'Superflip (Palatinus & Chapuis, 2007)' 
_computing_structure_refinement   'CRYSTALS (Betteridge et al., 2003)' 
_computing_publication_material   'CRYSTALS (Betteridge et al., 2003)' 
_computing_molecular_graphics     'CAMERON (Watkin et al., 1996)' 
 
_diffrn_standards_interval_time   . 
_diffrn_standards_interval_count  . 
_diffrn_standards_number          0 
_diffrn_standards_decay_%         . 
 
_diffrn_ambient_temperature        150
_diffrn_reflns_number             30927 
_diffrn_reflns_av_unetI/netI      0.062 
_reflns_number_total              3026 
_diffrn_reflns_av_R_equivalents   0.056 
# Number of reflections with Friedels Law is 3026 
# Theoretical number of reflections is about 6064 
 
 
_diffrn_reflns_theta_min          3.739 
_diffrn_reflns_theta_max          76.196 
_diffrn_measured_fraction_theta_max 0.999 
 
_diffrn_reflns_theta_full         76.196 
_diffrn_measured_fraction_theta_full 0.999 
 
 
_diffrn_reflns_limit_h_min        -12 
_diffrn_reflns_limit_h_max        12 
_diffrn_reflns_limit_k_min        -13 
_diffrn_reflns_limit_k_max        14 
_diffrn_reflns_limit_l_min        -28 
_diffrn_reflns_limit_l_max        29 
_reflns_limit_h_min               0 
_reflns_limit_h_max               12 
_reflns_limit_k_min               0 
_reflns_limit_k_max               14 
_reflns_limit_l_min               0 
_reflns_limit_l_max               29 
 
_oxford_diffrn_Wilson_B_factor    2.93 
_oxford_diffrn_Wilson_scale       0.28 
 
_atom_sites_solution_primary      other  #heavy,direct,difmap,geom,iterative
# _atom_sites_solution_secondary  difmap
_atom_sites_solution_hydrogens    difmap
 
_refine_diff_density_min          -1.83 
_refine_diff_density_max          1.36 
 
 
# The current dictionary definitions do not cover the 
# situation where the reflections used for refinement were 
# selected by a user-defined sigma threshold 
 
# Explicitly named reflections are ALWAYS excluded from R&wR 
 
# The values actually used during refinement 
# These are labelled "all" for compatibility with PLATON 
_oxford_refine_reflns_threshold_expression       I>-3.0\s(I)
_refine_ls_number_restraints      0 
_refine_ls_number_parameters      163 
_refine_ls_number_reflns          3026 
_refine_ls_R_factor_ref           0.0454 
_refine_ls_wR_factor_ref          0.1066 
_refine_ls_goodness_of_fit_ref    0.9917 
_refine_ls_shift/su_max           0.0008682 
_refine_ls_shift/su_mean          0.0000450 
 
 
# Computed with I/sigma = -10 
_reflns_number_all                3026 
_refine_ls_R_factor_all           0.0454 
_refine_ls_wR_factor_all          0.1066 
 
# Computed with I/sigma = +2 a la SHELX 
_reflns_threshold_expression                I>2.0\s(I)
_reflns_number_gt                 2664 
_refine_ls_R_factor_gt            0.0402 
_refine_ls_wR_factor_gt           0.1014 
 
 
_refine_ls_structure_factor_coef  Fsqd 
_refine_ls_matrix_type            full
_refine_ls_hydrogen_treatment     noref          #undef, noref, refall,
                                                 # refxyz, refU, constr or mixed
_refine_ls_weighting_scheme       calc 
_refine_ls_weighting_details 
;
 Method= Modified Sheldrick 
 w=1/[\s^2^(F^2^) + ( 0.05P)^2^ + 7.87P] 
 ,where P=(max(Fo^2^,0) + 2Fc^2^)/3 
;
# Insert your own references if required - in alphabetical order 
_publ_section_references 
; 
Betteridge, P.W., Carruthers, J.R., Cooper, R.I., 
Prout, K. & Watkin, D.J. (2003). J. Appl. Cryst. 36, 1487. 
 
Busing, W.R. & Levy, H.A., (1975). Acta Cryst 10, 180. 
 
Oxford Diffraction, (2010). Supernova User Manual. 
 
Palatinus, L. & Chapuis, G. (2007). J. Appl. Cryst. 40, 786-790. 
 
Rigaku Oxford Diffraction (2017). CrysAlisPro. 
 
Watkin, D.J., Prout, C.K. & Pearce, L.J. (1996). CAMERON, Chemical 
Crystallography Laboratory, Oxford, UK. 
; 

# Uequiv = arithmetic mean of Ui i.e. Ueqiv = (U1+U2+U3)/3

# Replace last . with number of unfound hydrogen atoms attached to an atom.

# ..._refinement_flags_... 
# . no refinement constraints           S special position constraint on site
# G rigid group refinement of site      R riding atom
# D distance or angle restraint on site T thermal displacement constraints
# U Uiso or Uij restraint (rigid bond)  P partial occupancy constraint


loop_
_atom_site_label
_atom_site_type_symbol
_atom_site_fract_x
_atom_site_fract_y
_atom_site_fract_z
_atom_site_U_iso_or_equiv
_atom_site_occupancy
_atom_site_adp_type
_atom_site_refinement_flags_posn
_atom_site_refinement_flags_adp
_atom_site_refinement_flags_occupancy
_atom_site_disorder_assembly
_atom_site_disorder_group
_atom_site_attached_hydrogens
I1 I 1.02444(2) 0.49746(2) 0.389850(14) 0.0470 1.0000 Uani . . . . . . 
C1 C 0.8438(3) 0.4226(3) 0.41682(14) 0.0280 1.0000 Uani . . . . . . 
C2 C 0.8658(4) 0.3258(3) 0.45804(16) 0.0363 1.0000 Uani . . . . . . 
C3 C 0.7362(4) 0.2977(3) 0.48836(15) 0.0368 1.0000 Uani . . . . . . 
C4 C 0.6139(4) 0.3220(3) 0.45298(14) 0.0294 1.0000 Uani . . . . . . 
C5 C 0.6416(3) 0.4193(2) 0.41267(12) 0.0220 1.0000 Uani . . . . . . 
C6 C 0.7495(3) 0.3868(3) 0.36978(13) 0.0249 1.0000 Uani . . . . . . 
C7 C 0.4236(3) 0.3760(3) 0.34404(13) 0.0238 1.0000 Uani . . . . . . 
C8 C 0.3214(3) 0.3172(3) 0.36814(14) 0.0295 1.0000 Uani . . . . . . 
C9 C 0.2591(3) 0.2345(3) 0.33750(16) 0.0312 1.0000 Uani . . . . . . 
C10 C 0.2996(3) 0.2082(3) 0.28284(14) 0.0289 1.0000 Uani . . . . . . 
C11 C 0.2325(4) 0.1165(3) 0.25004(18) 0.0408 1.0000 Uani . . . . . . 
C12 C 0.4032(3) 0.2677(3) 0.25953(14) 0.0301 1.0000 Uani . . . . . . 
C13 C 0.4653(3) 0.3517(3) 0.28923(14) 0.0291 1.0000 Uani . . . . . . 
C16 C 0.7395(3) 0.5047(2) 0.43899(14) 0.0243 1.0000 Uani . . . . . . 
S1 S 0.49852(9) 0.48305(7) 0.38393(3) 0.0235 1.0000 Uani . . . . . . 
O1 O 0.5409(2) 0.5705(2) 0.34592(11) 0.0322 1.0000 Uani . . . . . . 
O2 O 0.4142(3) 0.5128(2) 0.43003(12) 0.0364 1.0000 Uani . . . . . . 
H21 H 0.9297 0.3478 0.4861 0.0441 1.0000 Uiso . . . . . . 
H22 H 0.8964 0.2603 0.4377 0.0439 1.0000 Uiso . . . . . . 
H31 H 0.7302 0.3444 0.5221 0.0437 1.0000 Uiso . . . . . . 
H32 H 0.7369 0.2190 0.4995 0.0443 1.0000 Uiso . . . . . . 
H41 H 0.5430 0.3430 0.4781 0.0353 1.0000 Uiso . . . . . . 
H42 H 0.5891 0.2565 0.4315 0.0353 1.0000 Uiso . . . . . . 
H61 H 0.7538 0.4351 0.3368 0.0298 1.0000 Uiso . . . . . . 
H62 H 0.7525 0.3084 0.3583 0.0300 1.0000 Uiso . . . . . . 
H81 H 0.2951 0.3330 0.4052 0.0353 1.0000 Uiso . . . . . . 
H91 H 0.1894 0.1964 0.3532 0.0372 1.0000 Uiso . . . . . . 
H111 H 0.2445 0.1266 0.2104 0.0614 1.0000 Uiso . . . . . . 
H112 H 0.2685 0.0456 0.2608 0.0612 1.0000 Uiso . . . . . . 
H113 H 0.1419 0.1163 0.2585 0.0615 1.0000 Uiso . . . . . . 
H121 H 0.4308 0.2510 0.2229 0.0360 1.0000 Uiso . . . . . . 
H131 H 0.5342 0.3917 0.2728 0.0352 1.0000 Uiso . . . . . . 
H161 H 0.7338 0.5149 0.4801 0.0288 1.0000 Uiso . . . . . . 
H162 H 0.7388 0.5779 0.4200 0.0287 1.0000 Uiso . . . . . . 
loop_
_atom_site_aniso_label
_atom_site_aniso_U_11
_atom_site_aniso_U_22
_atom_site_aniso_U_33
_atom_site_aniso_U_23
_atom_site_aniso_U_13
_atom_site_aniso_U_12
I1 0.02106(18) 0.0526(2) 0.0673(2) -0.01352(12) 0.00452(11) -0.00105(9) 
C1 0.0232(15) 0.0287(15) 0.0320(16) -0.0052(13) -0.0034(13) 0.0044(12) 
C2 0.044(2) 0.0297(16) 0.0354(18) -0.0066(14) -0.0166(16) 0.0129(15) 
C3 0.063(3) 0.0237(16) 0.0233(14) -0.0005(12) -0.0073(16) 0.0072(16) 
C4 0.0415(19) 0.0211(14) 0.0256(15) 0.0009(12) 0.0037(14) -0.0021(13) 
C5 0.0243(15) 0.0220(13) 0.0197(13) -0.0014(11) 0.0016(11) 0.0006(11) 
C6 0.0254(15) 0.0266(15) 0.0228(13) -0.0019(11) 0.0000(12) 0.0050(12) 
C7 0.0193(14) 0.0289(15) 0.0234(14) -0.0032(12) 0.0002(11) 0.0034(12) 
C8 0.0247(16) 0.0380(17) 0.0258(15) -0.0011(13) 0.0066(13) -0.0008(13) 
C9 0.0251(16) 0.0367(17) 0.0319(16) -0.0025(14) 0.0057(13) -0.0024(13) 
C10 0.0253(15) 0.0321(16) 0.0293(16) -0.0043(13) -0.0017(13) 0.0019(13) 
C11 0.035(2) 0.042(2) 0.045(2) -0.0159(17) 0.0022(16) -0.0045(16) 
C12 0.0276(16) 0.0404(17) 0.0223(15) -0.0045(13) 0.0024(13) 0.0031(14) 
C13 0.0238(16) 0.0392(17) 0.0242(15) -0.0002(13) 0.0033(12) -0.0014(13) 
C16 0.0262(16) 0.0195(13) 0.0271(15) -0.0012(10) -0.0012(13) 0.0004(11) 
S1 0.0220(3) 0.0244(3) 0.0240(4) -0.0023(3) 0.0006(3) 0.0014(3) 
O1 0.0333(12) 0.0268(11) 0.0367(13) 0.0059(10) -0.0044(10) 0.0021(10) 
O2 0.0303(13) 0.0430(14) 0.0359(13) -0.0117(11) 0.0051(11) 0.0048(11) 

_refine_ls_extinction_method 
    'None'
_oxford_refine_ls_scale 2.016(17) 
loop_
 _geom_bond_atom_site_label_1
 _geom_bond_site_symmetry_1
 _geom_bond_atom_site_label_2
 _geom_bond_site_symmetry_2
 _geom_bond_distance
 _geom_bond_publ_flag
I1 . C1 . 2.157(4)    yes
C1 . C2 . 1.527(5)    yes
C1 . C6 . 1.536(4)    yes
C1 . C16 . 1.543(4)    yes
C2 . C3 . 1.550(6)    yes
C2 . H21 . 0.970    no
C2 . H22 . 0.970    no
C3 . C4 . 1.538(5)    yes
C3 . H31 . 0.974    no
C3 . H32 . 0.974    no
C4 . C5 . 1.527(4)    yes
C4 . H41 . 0.973    no
C4 . H42 . 0.966    no
C5 . C6 . 1.553(4)    yes
C5 . C16 . 1.561(4)    yes
C5 . S1 . 1.789(3)    yes
C6 . H61 . 0.970    no
C6 . H62 . 0.973    no
C7 . C8 . 1.386(5)    yes
C7 . C13 . 1.396(4)    yes
C7 . S1 . 1.763(3)    yes
C8 . C9 . 1.380(5)    yes
C8 . H81 . 0.935    no
C9 . C10 . 1.394(5)    yes
C9 . H91 . 0.927    no
C10 . C11 . 1.507(5)    yes
C10 . C12 . 1.393(5)    yes
C11 . H111 . 0.953    no
C11 . H112 . 0.957    no
C11 . H113 . 0.954    no
C12 . C13 . 1.380(5)    yes
C12 . H121 . 0.932    no
C13 . H131 . 0.937    no
C16 . H161 . 0.982    no
C16 . H162 . 0.980    no
S1 . O1 . 1.443(3)    yes
S1 . O2 . 1.437(3)    yes
loop_
 _geom_angle_atom_site_label_1
 _geom_angle_site_symmetry_1
 _geom_angle_atom_site_label_2
 _geom_angle_site_symmetry_2
 _geom_angle_atom_site_label_3
 _geom_angle_site_symmetry_3
 _geom_angle
 _geom_angle_publ_flag
I1 . C1 . C2 . 111.9(2)    yes
I1 . C1 . C6 . 116.4(2)    yes
C2 . C1 . C6 . 110.2(3)    yes
I1 . C1 . C16 . 115.9(2)    yes
C2 . C1 . C16 . 111.4(3)    yes
C6 . C1 . C16 . 89.1(2)    yes
C1 . C2 . C3 . 109.3(3)    yes
C1 . C2 . H21 . 109.5    no
C3 . C2 . H21 . 109.0    no
C1 . C2 . H22 . 109.8    no
C3 . C2 . H22 . 109.6    no
H21 . C2 . H22 . 109.7    no
C2 . C3 . C4 . 114.3(3)    yes
C2 . C3 . H31 . 108.1    no
C4 . C3 . H31 . 106.6    no
C2 . C3 . H32 . 109.1    no
C4 . C3 . H32 . 109.5    no
H31 . C3 . H32 . 109.1    no
C3 . C4 . C5 . 109.3(3)    yes
C3 . C4 . H41 . 109.2    no
C5 . C4 . H41 . 109.0    no
C3 . C4 . H42 . 110.5    no
C5 . C4 . H42 . 109.5    no
H41 . C4 . H42 . 109.3    no
C4 . C5 . C6 . 110.5(3)    yes
C4 . C5 . C16 . 111.5(3)    yes
C6 . C5 . C16 . 87.8(2)    yes
C4 . C5 . S1 . 113.9(2)    yes
C6 . C5 . S1 . 116.5(2)    yes
C16 . C5 . S1 . 113.9(2)    yes
C1 . C6 . C5 . 84.8(2)    yes
C1 . C6 . H61 . 112.8    no
C5 . C6 . H61 . 114.1    no
C1 . C6 . H62 . 116.7    no
C5 . C6 . H62 . 116.4    no
H61 . C6 . H62 . 110.1    no
C8 . C7 . C13 . 120.7(3)    yes
C8 . C7 . S1 . 118.5(2)    yes
C13 . C7 . S1 . 120.8(3)    yes
C7 . C8 . C9 . 119.8(3)    yes
C7 . C8 . H81 . 120.1    no
C9 . C8 . H81 . 120.1    no
C8 . C9 . C10 . 120.6(3)    yes
C8 . C9 . H91 . 119.9    no
C10 . C9 . H91 . 119.5    no
C9 . C10 . C11 . 120.2(3)    yes
C9 . C10 . C12 . 118.8(3)    yes
C11 . C10 . C12 . 121.0(3)    yes
C10 . C11 . H111 . 110.9    no
C10 . C11 . H112 . 109.0    no
H111 . C11 . H112 . 108.8    no
C10 . C11 . H113 . 110.0    no
H111 . C11 . H113 . 109.5    no
H112 . C11 . H113 . 108.6    no
C10 . C12 . C13 . 121.4(3)    yes
C10 . C12 . H121 . 119.5    no
C13 . C12 . H121 . 119.1    no
C7 . C13 . C12 . 118.7(3)    yes
C7 . C13 . H131 . 120.8    no
C12 . C13 . H131 . 120.5    no
C1 . C16 . C5 . 84.3(2)    yes
C1 . C16 . H161 . 117.2    no
C5 . C16 . H161 . 115.9    no
C1 . C16 . H162 . 114.4    no
C5 . C16 . H162 . 113.1    no
H161 . C16 . H162 . 110.1    no
C5 . S1 . C7 . 104.84(14)    yes
C5 . S1 . O1 . 107.12(15)    yes
C7 . S1 . O1 . 108.71(15)    yes
C5 . S1 . O2 . 108.20(15)    yes
C7 . S1 . O2 . 108.66(16)    yes
O1 . S1 . O2 . 118.48(16)    yes
loop_
 _geom_hbond_atom_site_label_D
 _geom_hbond_site_symmetry_D
 _geom_hbond_atom_site_label_H
 _geom_hbond_site_symmetry_H
 _geom_hbond_atom_site_label_A
 _geom_hbond_site_symmetry_A
 _geom_hbond_angle_DHA
 _geom_hbond_distance_DH
 _geom_hbond_distance_HA
 _geom_hbond_distance_DA
 _geom_hbond_publ_flag
C3 . H31 . O2 2_666 142 0.97 2.53 3.349(5)    yes


_iucr_refine_instructions_details
;
#
# Punched on 07/09/22 at 18:10:39
#
#LIST     12                                                                    
BLOCK SCALE X'S  U'S 
END                                                                             
#
# Punched on 07/09/22 at 18:10:39
#
#LIST     16                                                                    
NO 
REM   HREST   START (DO NOT REMOVE THIS LINE) 
REM   HREST   END (DO NOT REMOVE THIS LINE) 
END                                                                             
;
 
_refine_special_details
;
?
  Reflections are selected by the following conditions :-
  Minimum value of SQRTW        is   0.00
  Minimum value of RATIO        is  -3.00
;


#==============================================================================
data_10d-I 
#==============================================================================
_audit_creation_date        "2022-09-08"
_audit_creation_method 'CRYSTALS_ver_14.61_build_7986 '

_oxford_structure_analysis_title  '7698'
_chemical_name_systematic         .
_chemical_melting_point           'not measured'
_cell_length_a                    9.6739(2)
_cell_length_b                    13.3506(4)
_cell_length_c                    15.7257(4)
_cell_angle_alpha                 90
_cell_angle_beta                  92.361(2)
_cell_angle_gamma                 90
_cell_volume                      2029.29(9)
 
_symmetry_cell_setting            'monoclinic' 
_symmetry_space_group_name_H-M    'P 21/c ' 
_symmetry_space_group_name_Hall   '-P 2ybc' 
loop_
 _symmetry_equiv_pos_as_xyz
 'x,y,z'
 '-x,-y,-z'
 'x,-y+1/2,z+1/2'
 '-x,y+1/2,-z+1/2'

loop_
_atom_type_symbol
_atom_type_scat_dispersion_real
_atom_type_scat_dispersion_imag
_atom_type_scat_Cromer_Mann_a1
_atom_type_scat_Cromer_Mann_b1
_atom_type_scat_Cromer_Mann_a2
_atom_type_scat_Cromer_Mann_b2
_atom_type_scat_Cromer_Mann_a3
_atom_type_scat_Cromer_Mann_b3
_atom_type_scat_Cromer_Mann_a4
_atom_type_scat_Cromer_Mann_b4
_atom_type_scat_Cromer_Mann_c
_atom_type_scat_source  
 C       0.0181   0.0091   2.3100  20.8439   1.0200  10.2075   1.5886   0.5687
   0.8650  51.6512   0.2156 'International Tables Vol C 4.2.6.8 and 6.1.1.4'
 H       0.0000   0.0000   0.4930  10.5109   0.3229  26.1257   0.1402   3.1424
   0.0408  57.7998   0.0030 'International Tables Vol C 4.2.6.8 and 6.1.1.4'
 N       0.0311   0.0180  12.2126   0.0057   3.1322   9.8933   2.0125  28.9975
   1.1663   0.5826 -11.5290 'International Tables Vol C 4.2.6.8 and 6.1.1.4'
 I      -0.3257   6.8362  20.1472   4.3470  18.9949   0.3814   7.5138  27.7660
   2.2735  66.8776   4.0712 'International Tables Vol C 4.2.6.8 and 6.1.1.4'
 O       0.0492   0.0322   3.0485  13.2771   2.2868   5.7011   1.5463   0.3239
   0.8670  32.9089   0.2508 'International Tables Vol C 4.2.6.8 and 6.1.1.4'
 S       0.3331   0.5567   6.9053   1.4679   5.2034  22.2151   1.4379   0.2536
   1.5863  56.1720   0.8669 'International Tables Vol C 4.2.6.8 and 6.1.1.4'
 
 
_cell_formula_units_Z                    4

# Given Formula = C19 H28 I1 N1 O3 S1 
# Dc =      1.56 Fooo =    968.00 Mu =    134.99 M =    477.41
# Found Formula = C19 H28 I1 N1 O3 S1 
# Dc =      1.56 FOOO =    968.00 Mu =    134.99 M =    477.41

_chemical_formula_sum             'C19 H28 I N O3 S'
_chemical_formula_moiety          'C19 H28 I N O3 S'
_chemical_compound_source                .
_chemical_formula_weight            477.41
 
 
_cell_measurement_reflns_used         8855
_cell_measurement_theta_min             4.30
_cell_measurement_theta_max            76.39
_cell_measurement_temperature          150
 
_exptl_crystal_description        'plate' 
_exptl_crystal_colour             'clear_pale_colourless' 
_exptl_crystal_size_min           0.03 
_exptl_crystal_size_mid           0.13 
_exptl_crystal_size_max           0.30 

loop_
_exptl_crystal_face_index_h
_exptl_crystal_face_index_k
_exptl_crystal_face_index_l
_exptl_crystal_face_perp_dist
  -1    1   -1   0.09
   2   -1   -1   0.04
  -1    0    1   0.07
   0    1    1   0.02
   0   -1   -1   0.01
   0    0    1   0.12
   0    0   -1   0.10
   1    2    1   0.03
  -2   -1    5   0.10
  -3    2   -1   0.08
 
_exptl_crystal_density_diffrn     1.563 
_exptl_crystal_density_meas       'not measured' 
_exptl_crystal_density_method     'not measured' 
# Non-dispersive F(000): 
_exptl_crystal_F_000              968 
_exptl_absorpt_coefficient_mu     13.499 
 
# Sheldrick geometric approximatio 0.17 0.67 
_exptl_absorpt_correction_type    gaussian 
_exptl_absorpt_process_details
;
CrysAlisPro 1.171.42.57a (Rigaku Oxford Diffraction, 2022)
Numerical absorption correction based on gaussian integration over
a multifaceted crystal model
Empirical absorption correction using spherical harmonics,
implemented in SCALE3 ABSPACK scaling algorithm.
;
_oxdiff_exptl_absorpt_empirical_full_min           0.700
_oxdiff_exptl_absorpt_empirical_full_max           1.517
_oxdiff_exptl_absorpt_empirical_details
;
Empirical correction (ABSPACK) includes:
- Absorption correction using spherical harmonics
- Frame scaling
;

_exptl_absorpt_correction_T_min   0.12 
_exptl_absorpt_correction_T_max   0.67 
_diffrn_measurement_device_type   'Oxford Diffraction SuperNova' 
_diffrn_measurement_device        'Area' 
_diffrn_radiation_monochromator   'focussing mirrors' 
_diffrn_radiation_type            'Cu K\a'
_diffrn_radiation_wavelength           1.54184
_diffrn_measurement_method        \w 
 
# If a reference occurs more than once, delete the author 
# and date from subsequent references. 
_computing_data_collection        'SuperNova, (Oxford Diffraction, 2010)' 
_computing_cell_refinement 
; 
 CrysAlisPro (Rigaku Oxford Diffraction, 2017) 
; 
_computing_data_reduction 
; 
 CrysAlisPro (Rigaku Oxford Diffraction, 2017) 
; 
_computing_structure_solution     'Superflip (Palatinus & Chapuis, 2007)' 
_computing_structure_refinement   'CRYSTALS (Betteridge et al., 2003)' 
_computing_publication_material   'CRYSTALS (Betteridge et al., 2003)' 
_computing_molecular_graphics     'CAMERON (Watkin et al., 1996)' 
 
_diffrn_standards_interval_time   . 
_diffrn_standards_interval_count  . 
_diffrn_standards_number          0 
_diffrn_standards_decay_%         . 
 
_diffrn_ambient_temperature        150
_diffrn_reflns_number             18556 
_diffrn_reflns_av_unetI/netI      0.099 
_reflns_number_total              4204 
_diffrn_reflns_av_R_equivalents   0.067 
# Number of reflections with Friedels Law is 4204 
# Theoretical number of reflections is about 8499 
 
 
_diffrn_reflns_theta_min          4.346 
_diffrn_reflns_theta_max          76.231 
_diffrn_measured_fraction_theta_max 0.992 
 
_diffrn_reflns_theta_full         74.706 
_diffrn_measured_fraction_theta_full 0.995 
 
 
_diffrn_reflns_limit_h_min        -9 
_diffrn_reflns_limit_h_max        12 
_diffrn_reflns_limit_k_min        -16 
_diffrn_reflns_limit_k_max        16 
_diffrn_reflns_limit_l_min        -19 
_diffrn_reflns_limit_l_max        18 
_reflns_limit_h_min               -12 
_reflns_limit_h_max               12 
_reflns_limit_k_min               0 
_reflns_limit_k_max               16 
_reflns_limit_l_min               0 
_reflns_limit_l_max               19 
 
_oxford_diffrn_Wilson_B_factor    2.36 
_oxford_diffrn_Wilson_scale       0.08 
 
_atom_sites_solution_primary      other  #heavy,direct,difmap,geom,iterative
# _atom_sites_solution_secondary  difmap
_atom_sites_solution_hydrogens    difmap
 
_refine_diff_density_min          -1.01 
_refine_diff_density_max          0.91 
 
 
# The current dictionary definitions do not cover the 
# situation where the reflections used for refinement were 
# selected by a user-defined sigma threshold 
 
# Explicitly named reflections are ALWAYS excluded from R&wR 
 
# The values actually used during refinement 
# These are labelled "all" for compatibility with PLATON 
_oxford_refine_reflns_threshold_expression       I>-3.0\s(I)
_refine_ls_number_restraints      0 
_refine_ls_number_parameters      226 
_refine_ls_number_reflns          4203 
_refine_ls_R_factor_ref           0.0474 
_refine_ls_wR_factor_ref          0.1095 
_refine_ls_goodness_of_fit_ref    1.0286 
_refine_ls_shift/su_max           0.0020411 
_refine_ls_shift/su_mean          0.0000698 
 
 
# Computed with I/sigma = -10 
_reflns_number_all                4204 
_refine_ls_R_factor_all           0.0475 
_refine_ls_wR_factor_all          0.1097 
 
# Computed with I/sigma = +2 a la SHELX 
_reflns_threshold_expression                I>2.0\s(I)
_reflns_number_gt                 3683 
_refine_ls_R_factor_gt            0.0399 
_refine_ls_wR_factor_gt           0.0992 
 
 
_refine_ls_structure_factor_coef  Fsqd 
_refine_ls_matrix_type            full
_refine_ls_hydrogen_treatment     constr         #undef, noref, refall,
                                                 # refxyz, refU, constr or mixed
_refine_ls_weighting_scheme       calc 
_refine_ls_weighting_details 
;
 Method= Modified Sheldrick 
 w=1/[\s^2^(F^2^) + ( 0.05P)^2^ + 2.54P] 
 ,where P=(max(Fo^2^,0) + 2Fc^2^)/3 
;
# Insert your own references if required - in alphabetical order 
_publ_section_references 
; 
Betteridge, P.W., Carruthers, J.R., Cooper, R.I., 
Prout, K. & Watkin, D.J. (2003). J. Appl. Cryst. 36, 1487. 
 
Busing, W.R. & Levy, H.A., (1975). Acta Cryst 10, 180. 
 
Oxford Diffraction, (2010). Supernova User Manual. 
 
Palatinus, L. & Chapuis, G. (2007). J. Appl. Cryst. 40, 786-790. 
 
Rigaku Oxford Diffraction (2017). CrysAlisPro. 
 
Watkin, D.J., Prout, C.K. & Pearce, L.J. (1996). CAMERON, Chemical 
Crystallography Laboratory, Oxford, UK. 
; 

# Uequiv = arithmetic mean of Ui i.e. Ueqiv = (U1+U2+U3)/3

# Replace last . with number of unfound hydrogen atoms attached to an atom.

# ..._refinement_flags_... 
# . no refinement constraints           S special position constraint on site
# G rigid group refinement of site      R riding atom
# D distance or angle restraint on site T thermal displacement constraints
# U Uiso or Uij restraint (rigid bond)  P partial occupancy constraint


loop_
_atom_site_label
_atom_site_type_symbol
_atom_site_fract_x
_atom_site_fract_y
_atom_site_fract_z
_atom_site_U_iso_or_equiv
_atom_site_occupancy
_atom_site_adp_type
_atom_site_refinement_flags_posn
_atom_site_refinement_flags_adp
_atom_site_refinement_flags_occupancy
_atom_site_disorder_assembly
_atom_site_disorder_group
_atom_site_attached_hydrogens
I1 I 1.03437(2) 0.69747(2) 0.582647(17) 0.0316 1.0000 Uani . . . . . . 
C1 C 0.3977(5) 0.5138(3) 0.9019(3) 0.0360 1.0000 Uani . . . . . . 
C2 C 0.4110(4) 0.5562(3) 0.8135(2) 0.0276 1.0000 Uani . . . . . . 
C3 C 0.4343(4) 0.4935(3) 0.7445(3) 0.0295 1.0000 Uani . . . . . . 
C4 C 0.4502(4) 0.5312(3) 0.6631(2) 0.0281 1.0000 Uani . . . . . . 
C5 C 0.4433(4) 0.6342(3) 0.6514(2) 0.0261 1.0000 Uani . . . . . . 
C6 C 0.6528(4) 0.6972(3) 0.5395(2) 0.0258 1.0000 Uani . . . . . . 
C7 C 0.7379(4) 0.6005(3) 0.5590(2) 0.0259 1.0000 Uani . . . . . . 
C8 C 0.8291(4) 0.6605(3) 0.6249(2) 0.0275 1.0000 Uani . . . . . . 
C9 C 0.8459(4) 0.6241(3) 0.7179(2) 0.0267 1.0000 Uani . . . . . . 
C10 C 0.9335(4) 0.4571(3) 0.6694(2) 0.0277 1.0000 Uani . . . . . . 
C11 C 0.8404(5) 0.3652(3) 0.6716(3) 0.0351 1.0000 Uani . . . . . . 
C12 C 1.0863(5) 0.4302(4) 0.6784(3) 0.0410 1.0000 Uani . . . . . . 
C13 C 0.9149(4) 0.4986(3) 0.8248(2) 0.0314 1.0000 Uani . . . . . . 
C14 C 0.7782(5) 0.4885(4) 0.8689(3) 0.0388 1.0000 Uani . . . . . . 
C15 C 1.0176(5) 0.5668(5) 0.8740(3) 0.0436 1.0000 Uani . . . . . . 
C16 C 0.6732(5) 0.7442(4) 0.4523(3) 0.0354 1.0000 Uani . . . . . . 
C23 C 0.4001(4) 0.6591(3) 0.7995(2) 0.0294 1.0000 Uani . . . . . . 
C24 C 0.4161(4) 0.6985(3) 0.7186(3) 0.0287 1.0000 Uani . . . . . . 
C27 C 0.7294(4) 0.7505(3) 0.6150(3) 0.0292 1.0000 Uani . . . . . . 
S1 S 0.46816(9) 0.68555(7) 0.54955(6) 0.0253 1.0000 Uani . . . . . . 
O2 O 0.4098(3) 0.7851(2) 0.5477(2) 0.0360 1.0000 Uani . . . . . . 
O1 O 0.4185(3) 0.6139(2) 0.48641(18) 0.0338 1.0000 Uani . . . . . . 
O18 O 0.8131(3) 0.6825(2) 0.77382(19) 0.0362 1.0000 Uani . . . . . . 
N1 N 0.8950(3) 0.5306(3) 0.73476(19) 0.0264 1.0000 Uani . . . . . . 
H11 H 0.4003 0.5675 0.9424 0.0540 1.0000 Uiso R . . . . . 
H13 H 0.4712 0.4673 0.9156 0.0544 1.0000 Uiso R . . . . . 
H12 H 0.3108 0.4802 0.9054 0.0539 1.0000 Uiso R . . . . . 
H31 H 0.4395 0.4250 0.7533 0.0346 1.0000 Uiso R . . . . . 
H41 H 0.4669 0.4885 0.6175 0.0339 1.0000 Uiso R . . . . . 
H71 H 0.7865 0.5739 0.5117 0.0309 1.0000 Uiso R . . . . . 
H72 H 0.6841 0.5480 0.5839 0.0306 1.0000 Uiso R . . . . . 
H101 H 0.9172 0.4881 0.6132 0.0330 1.0000 Uiso R . . . . . 
H112 H 0.7445 0.3852 0.6653 0.0527 1.0000 Uiso R . . . . . 
H111 H 0.8553 0.3294 0.7243 0.0532 1.0000 Uiso R . . . . . 
H113 H 0.8616 0.3211 0.6258 0.0532 1.0000 Uiso R . . . . . 
H122 H 1.1416 0.4894 0.6759 0.0608 1.0000 Uiso R . . . . . 
H121 H 1.1052 0.3968 0.7321 0.0609 1.0000 Uiso R . . . . . 
H123 H 1.1107 0.3853 0.6332 0.0610 1.0000 Uiso R . . . . . 
H131 H 0.9560 0.4319 0.8242 0.0384 1.0000 Uiso R . . . . . 
H142 H 0.7185 0.4423 0.8373 0.0580 1.0000 Uiso R . . . . . 
H141 H 0.7955 0.4630 0.9254 0.0577 1.0000 Uiso R . . . . . 
H143 H 0.7342 0.5525 0.8717 0.0578 1.0000 Uiso R . . . . . 
H152 H 1.0992 0.5763 0.8422 0.0648 1.0000 Uiso R . . . . . 
H151 H 1.0434 0.5372 0.9275 0.0650 1.0000 Uiso R . . . . . 
H153 H 0.9750 0.6306 0.8835 0.0651 1.0000 Uiso R . . . . . 
H161 H 0.6294 0.8087 0.4505 0.0527 1.0000 Uiso R . . . . . 
H163 H 0.7709 0.7523 0.4445 0.0530 1.0000 Uiso R . . . . . 
H162 H 0.6331 0.7024 0.4084 0.0529 1.0000 Uiso R . . . . . 
H231 H 0.3816 0.7017 0.8443 0.0353 1.0000 Uiso R . . . . . 
H241 H 0.4071 0.7662 0.7093 0.0340 1.0000 Uiso R . . . . . 
H271 H 0.7745 0.8127 0.5992 0.0349 1.0000 Uiso R . . . . . 
H272 H 0.6738 0.7605 0.6631 0.0346 1.0000 Uiso R . . . . . 
loop_
_atom_site_aniso_label
_atom_site_aniso_U_11
_atom_site_aniso_U_22
_atom_site_aniso_U_33
_atom_site_aniso_U_23
_atom_site_aniso_U_13
_atom_site_aniso_U_12
I1 0.02204(15) 0.03806(16) 0.03490(16) 0.00389(10) 0.00431(10) -0.00405(9) 
C1 0.042(2) 0.039(2) 0.0273(18) 0.0023(16) 0.0008(16) -0.0005(18) 
C2 0.0207(16) 0.035(2) 0.0270(17) 0.0021(15) 0.0009(13) -0.0025(14) 
C3 0.0267(18) 0.0296(18) 0.0321(18) 0.0015(15) 0.0013(14) 0.0012(15) 
C4 0.0224(16) 0.0323(19) 0.0297(17) -0.0044(15) 0.0015(14) -0.0019(14) 
C5 0.0202(16) 0.0346(19) 0.0235(16) -0.0007(14) -0.0003(13) 0.0015(14) 
C6 0.0215(16) 0.0291(18) 0.0269(17) 0.0042(14) 0.0006(13) 0.0034(13) 
C7 0.0230(16) 0.0293(17) 0.0255(16) 0.0035(14) 0.0023(13) 0.0016(14) 
C8 0.0260(17) 0.0263(17) 0.0304(18) 0.0023(14) 0.0054(14) -0.0001(14) 
C9 0.0232(16) 0.0309(18) 0.0261(17) -0.0013(14) 0.0019(13) -0.0015(14) 
C10 0.0285(18) 0.0286(18) 0.0262(17) 0.0006(14) 0.0029(14) 0.0057(14) 
C11 0.042(2) 0.033(2) 0.0307(19) 0.0009(16) -0.0022(16) 0.0002(17) 
C12 0.031(2) 0.052(3) 0.040(2) 0.005(2) 0.0076(17) 0.0133(19) 
C13 0.0296(19) 0.041(2) 0.0237(17) 0.0049(15) -0.0003(14) 0.0044(16) 
C14 0.038(2) 0.047(2) 0.0318(19) 0.0031(18) 0.0074(17) -0.0015(19) 
C15 0.033(2) 0.069(3) 0.0285(19) 0.003(2) -0.0041(16) -0.004(2) 
C16 0.035(2) 0.038(2) 0.033(2) 0.0101(17) 0.0072(16) 0.0021(17) 
C23 0.0266(18) 0.035(2) 0.0264(17) -0.0058(15) 0.0030(14) -0.0005(15) 
C24 0.0267(18) 0.0272(18) 0.0323(19) -0.0015(15) 0.0030(15) -0.0001(14) 
C27 0.0252(17) 0.0262(17) 0.0360(19) -0.0023(15) -0.0018(15) -0.0001(14) 
S1 0.0221(4) 0.0300(4) 0.0237(4) 0.0015(3) 0.0002(3) 0.0036(3) 
O2 0.0341(15) 0.0387(16) 0.0352(15) 0.0061(12) 0.0036(12) 0.0114(13) 
O1 0.0301(14) 0.0419(16) 0.0292(13) -0.0039(12) -0.0026(11) -0.0022(12) 
O18 0.0436(17) 0.0373(15) 0.0277(14) -0.0053(12) 0.0018(12) 0.0054(13) 
N1 0.0232(14) 0.0336(16) 0.0226(14) 0.0024(12) 0.0019(11) 0.0039(12) 

_refine_ls_extinction_method 
    'None'
_oxford_refine_ls_scale 3.61(5) 
loop_
 _geom_bond_atom_site_label_1
 _geom_bond_site_symmetry_1
 _geom_bond_atom_site_label_2
 _geom_bond_site_symmetry_2
 _geom_bond_distance
 _geom_bond_publ_flag
I1 . C8 . 2.176(4)    yes
C1 . C2 . 1.511(5)    yes
C1 . H11 . 0.958    no
C1 . H13 . 0.961    no
C1 . H12 . 0.957    no
C2 . C3 . 1.397(6)    yes
C2 . C23 . 1.394(6)    yes
C3 . C4 . 1.390(6)    yes
C3 . H31 . 0.926    no
C4 . C5 . 1.389(6)    yes
C4 . H41 . 0.935    no
C5 . C24 . 1.394(5)    yes
C5 . S1 . 1.768(4)    yes
C6 . C7 . 1.554(5)    yes
C6 . C16 . 1.527(5)    yes
C6 . C27 . 1.547(5)    yes
C6 . S1 . 1.807(4)    yes
C7 . C8 . 1.555(5)    yes
C7 . H71 . 0.965    no
C7 . H72 . 0.966    no
C8 . C9 . 1.543(5)    yes
C8 . C27 . 1.545(5)    yes
C9 . O18 . 1.228(5)    yes
C9 . N1 . 1.358(5)    yes
C10 . C11 . 1.524(6)    yes
C10 . C12 . 1.523(5)    yes
C10 . N1 . 1.480(5)    yes
C10 . H101 . 0.983    no
C11 . H112 . 0.967    no
C11 . H111 . 0.961    no
C11 . H113 . 0.959    no
C12 . H122 . 0.957    no
C12 . H121 . 0.965    no
C12 . H123 . 0.966    no
C13 . C14 . 1.524(5)    yes
C13 . C15 . 1.534(6)    yes
C13 . N1 . 1.484(5)    yes
C13 . H131 . 0.976    no
C14 . H142 . 0.967    no
C14 . H141 . 0.960    no
C14 . H143 . 0.957    no
C15 . H152 . 0.960    no
C15 . H151 . 0.954    no
C15 . H153 . 0.960    no
C16 . H161 . 0.961    no
C16 . H163 . 0.965    no
C16 . H162 . 0.958    no
C23 . C24 . 1.392(6)    yes
C23 . H231 . 0.928    no
C24 . H241 . 0.919    no
C27 . H271 . 0.975    no
C27 . H272 . 0.955    no
S1 . O2 . 1.445(3)    yes
S1 . O1 . 1.446(3)    yes
loop_
 _geom_angle_atom_site_label_1
 _geom_angle_site_symmetry_1
 _geom_angle_atom_site_label_2
 _geom_angle_site_symmetry_2
 _geom_angle_atom_site_label_3
 _geom_angle_site_symmetry_3
 _geom_angle
 _geom_angle_publ_flag
C2 . C1 . H11 . 109.3    no
C2 . C1 . H13 . 111.0    no
H11 . C1 . H13 . 109.5    no
C2 . C1 . H12 . 109.7    no
H11 . C1 . H12 . 108.1    no
H13 . C1 . H12 . 109.1    no
C1 . C2 . C3 . 120.9(4)    yes
C1 . C2 . C23 . 120.4(4)    yes
C3 . C2 . C23 . 118.8(4)    yes
C2 . C3 . C4 . 121.7(4)    yes
C2 . C3 . H31 . 119.1    no
C4 . C3 . H31 . 119.2    no
C3 . C4 . C5 . 118.3(4)    yes
C3 . C4 . H41 . 121.0    no
C5 . C4 . H41 . 120.7    no
C4 . C5 . C24 . 121.3(4)    yes
C4 . C5 . S1 . 119.7(3)    yes
C24 . C5 . S1 . 119.0(3)    yes
C7 . C6 . C16 . 115.6(3)    yes
C7 . C6 . C27 . 89.9(3)    yes
C16 . C6 . C27 . 115.1(3)    yes
C7 . C6 . S1 . 115.4(3)    yes
C16 . C6 . S1 . 106.2(3)    yes
C27 . C6 . S1 . 114.6(3)    yes
C6 . C7 . C8 . 89.2(3)    yes
C6 . C7 . H71 . 115.1    no
C8 . C7 . H71 . 115.0    no
C6 . C7 . H72 . 113.2    no
C8 . C7 . H72 . 113.9    no
H71 . C7 . H72 . 109.4    no
C7 . C8 . I1 . 114.4(2)    yes
C7 . C8 . C9 . 120.3(3)    yes
I1 . C8 . C9 . 107.4(2)    yes
C7 . C8 . C27 . 89.9(3)    yes
I1 . C8 . C27 . 111.5(2)    yes
C9 . C8 . C27 . 112.4(3)    yes
C8 . C9 . O18 . 117.3(4)    yes
C8 . C9 . N1 . 119.8(3)    yes
O18 . C9 . N1 . 122.9(4)    yes
C11 . C10 . C12 . 112.4(4)    yes
C11 . C10 . N1 . 110.6(3)    yes
C12 . C10 . N1 . 111.3(4)    yes
C11 . C10 . H101 . 106.7    no
C12 . C10 . H101 . 107.6    no
N1 . C10 . H101 . 108.0    no
C10 . C11 . H112 . 109.9    no
C10 . C11 . H111 . 110.6    no
H112 . C11 . H111 . 109.6    no
C10 . C11 . H113 . 109.3    no
H112 . C11 . H113 . 109.0    no
H111 . C11 . H113 . 108.3    no
C10 . C12 . H122 . 110.1    no
C10 . C12 . H121 . 109.8    no
H122 . C12 . H121 . 109.3    no
C10 . C12 . H123 . 110.1    no
H122 . C12 . H123 . 109.2    no
H121 . C12 . H123 . 108.3    no
C14 . C13 . C15 . 112.4(4)    yes
C14 . C13 . N1 . 112.2(3)    yes
C15 . C13 . N1 . 111.5(4)    yes
C14 . C13 . H131 . 106.6    no
C15 . C13 . H131 . 106.9    no
N1 . C13 . H131 . 106.9    no
C13 . C14 . H142 . 109.5    no
C13 . C14 . H141 . 109.3    no
H142 . C14 . H141 . 109.2    no
C13 . C14 . H143 . 109.7    no
H142 . C14 . H143 . 109.6    no
H141 . C14 . H143 . 109.5    no
C13 . C15 . H152 . 110.1    no
C13 . C15 . H151 . 109.8    no
H152 . C15 . H151 . 108.9    no
C13 . C15 . H153 . 109.3    no
H152 . C15 . H153 . 109.4    no
H151 . C15 . H153 . 109.2    no
C6 . C16 . H161 . 108.9    no
C6 . C16 . H163 . 108.9    no
H161 . C16 . H163 . 109.1    no
C6 . C16 . H162 . 110.2    no
H161 . C16 . H162 . 109.6    no
H163 . C16 . H162 . 110.1    no
C2 . C23 . C24 . 120.4(4)    yes
C2 . C23 . H231 . 120.0    no
C24 . C23 . H231 . 119.6    no
C5 . C24 . C23 . 119.4(4)    yes
C5 . C24 . H241 . 120.3    no
C23 . C24 . H241 . 120.3    no
C8 . C27 . C6 . 89.8(3)    yes
C8 . C27 . H271 . 113.8    no
C6 . C27 . H271 . 113.6    no
C8 . C27 . H272 . 113.5    no
C6 . C27 . H272 . 113.9    no
H271 . C27 . H272 . 110.8    no
C6 . S1 . C5 . 106.55(17)    yes
C6 . S1 . O2 . 107.84(18)    yes
C5 . S1 . O2 . 107.92(18)    yes
C6 . S1 . O1 . 107.37(18)    yes
C5 . S1 . O1 . 108.18(19)    yes
O2 . S1 . O1 . 118.41(19)    yes
C13 . N1 . C10 . 116.5(3)    yes
C13 . N1 . C9 . 118.8(3)    yes
C10 . N1 . C9 . 124.7(3)    yes
loop_
 _geom_hbond_atom_site_label_D
 _geom_hbond_site_symmetry_D
 _geom_hbond_atom_site_label_H
 _geom_hbond_site_symmetry_H
 _geom_hbond_atom_site_label_A
 _geom_hbond_site_symmetry_A
 _geom_hbond_angle_DHA
 _geom_hbond_distance_DH
 _geom_hbond_distance_HA
 _geom_hbond_distance_DA
 _geom_hbond_publ_flag
C1 . H11 . O2 3_565 178 0.96 2.57 3.529(6)    yes
C4 . H41 . O1 2_666 163 0.94 2.43 3.338(6)    yes
C10 . H101 . C7 . 132 0.98 2.42 3.160(6)    yes


_iucr_refine_instructions_details
;
#
# Punched on 08/09/22 at 02:30:45
#
#LIST     12                                                                    
BLOCK SCALE X'S  U'S 
RIDE C   (   1,X'S) H   (  11,X'S) H   (  13,X'S) H   (  12,X'S) 
RIDE C   (   3,X'S) H   (  31,X'S) 
RIDE C   (   4,X'S) H   (  41,X'S) 
RIDE C   (   7,X'S) H   (  71,X'S) H   (  72,X'S) 
RIDE C   (  10,X'S) H   ( 101,X'S) 
RIDE C   (  11,X'S) H   ( 112,X'S) H   ( 111,X'S) H   ( 113,X'S) 
RIDE C   (  12,X'S) H   ( 122,X'S) H   ( 121,X'S) H   ( 123,X'S) 
RIDE C   (  13,X'S) H   ( 131,X'S) 
RIDE C   (  14,X'S) H   ( 142,X'S) H   ( 141,X'S) H   ( 143,X'S) 
RIDE C   (  15,X'S) H   ( 152,X'S) H   ( 151,X'S) H   ( 153,X'S) 
RIDE C   (  16,X'S) H   ( 161,X'S) H   ( 163,X'S) H   ( 162,X'S) 
RIDE C   (  23,X'S) H   ( 231,X'S) 
RIDE C   (  24,X'S) H   ( 241,X'S) 
RIDE C   (  27,X'S) H   ( 271,X'S) H   ( 272,X'S) 
END                                                                             
#
# Punched on 08/09/22 at 02:30:45
#
#LIST     16                                                                    
NO 
REM   HREST   START (DO NOT REMOVE THIS LINE) 
REM   HREST   END (DO NOT REMOVE THIS LINE) 
END                                                                             
;
 
_refine_special_details
;
?
  Reflections are selected by the following conditions :-
  Minimum value of SQRTW        is   0.00
  Minimum value of RATIO        is  -3.00
;


#==============================================================================
data_11
#==============================================================================
_audit_creation_date        "2022-09-08"
_audit_creation_method 'CRYSTALS_ver_14.61_build_7986 '

_oxford_structure_analysis_title  '7700/021eaa22'
_chemical_name_systematic         .
_chemical_melting_point           'not measured'


_cell_length_a                    19.4393(4)
_cell_length_b                    11.5541(2)
_cell_length_c                    28.8409(7)
_cell_angle_alpha                 90
_cell_angle_beta                  104.915(2)
_cell_angle_gamma                 90
_cell_volume                      6259.5(2)
 
_symmetry_cell_setting            'monoclinic' 
_symmetry_space_group_name_H-M    'P 21/n ' 
_symmetry_space_group_name_Hall   '-P 2yn' 
loop_
 _symmetry_equiv_pos_as_xyz
 'x,y,z'
 '-x,-y,-z'
 'x+1/2,-y+1/2,z+1/2'
 '-x+1/2,y+1/2,-z+1/2'

loop_
_atom_type_symbol
_atom_type_scat_dispersion_real
_atom_type_scat_dispersion_imag
_atom_type_scat_Cromer_Mann_a1
_atom_type_scat_Cromer_Mann_b1
_atom_type_scat_Cromer_Mann_a2
_atom_type_scat_Cromer_Mann_b2
_atom_type_scat_Cromer_Mann_a3
_atom_type_scat_Cromer_Mann_b3
_atom_type_scat_Cromer_Mann_a4
_atom_type_scat_Cromer_Mann_b4
_atom_type_scat_Cromer_Mann_c
_atom_type_scat_source  
 C       0.0181   0.0091   2.3100  20.8439   1.0200  10.2075   1.5886   0.5687
   0.8650  51.6512   0.2156 'International Tables Vol C 4.2.6.8 and 6.1.1.4'
 H       0.0000   0.0000   0.4930  10.5109   0.3229  26.1257   0.1402   3.1424
   0.0408  57.7998   0.0030 'International Tables Vol C 4.2.6.8 and 6.1.1.4'
 O       0.0492   0.0322   3.0485  13.2771   2.2868   5.7011   1.5463   0.3239
   0.8670  32.9089   0.2508 'International Tables Vol C 4.2.6.8 and 6.1.1.4'
 N       0.0311   0.0180  12.2126   0.0057   3.1322   9.8933   2.0125  28.9975
   1.1663   0.5826 -11.5290 'International Tables Vol C 4.2.6.8 and 6.1.1.4'
 S       0.3331   0.5567   6.9053   1.4679   5.2034  22.2151   1.4379   0.2536
   1.5863  56.1720   0.8669 'International Tables Vol C 4.2.6.8 and 6.1.1.4'
 Cl      0.3639   0.7018  11.4604   0.0104   7.1964   1.1662   6.2556  18.5194
   1.6455  47.7784  -9.5574 'International Tables Vol C 4.2.6.8 and 6.1.1.4'
 
 
_cell_formula_units_Z                    8

# Given Formula = C26 H37 Cl4 N1 O8 S1 
# Dc =      0.18 Fooo =    348.00 Mu =      5.57 M =    665.46
# Found Formula = C215.15 H310.30 Cl14.30 N8 O64 S8 
# Dc =      1.27 FOOO =   2540.32 Mu =     27.06 M =   4796.49

_chemical_formula_sum             'C26.89 H38.79 Cl1.79 N O8 S'
_chemical_formula_moiety          'C26 H37 N O8 S, 0.894(C H2 Cl2)'
_chemical_compound_source                .
_chemical_formula_weight           599.55
 
 
_cell_measurement_reflns_used        14205
_cell_measurement_theta_min             4.08
_cell_measurement_theta_max            76.13
_cell_measurement_temperature          150
 
_exptl_crystal_description        'block' 
_exptl_crystal_colour             'clear_pale_colourless' 
_exptl_crystal_size_min           0.08 
_exptl_crystal_size_mid           0.12 
_exptl_crystal_size_max           0.20 
 
_exptl_crystal_density_diffrn     1.272 
_exptl_crystal_density_meas       'not measured' 
_exptl_crystal_density_method     'not measured' 
# Non-dispersive F(000): 
_exptl_crystal_F_000              2540.324 
_exptl_absorpt_coefficient_mu     2.706 
 
# Sheldrick geometric approximatio 0.72 0.81 
_exptl_absorpt_correction_type    multi-scan 
_exptl_absorpt_process_details 
; 
 CrysAlisPro (Rigaku Oxford Diffraction, 2017) 
; 
_exptl_absorpt_correction_T_min   0.68 
_exptl_absorpt_correction_T_max   0.81 
_diffrn_measurement_device_type   'Oxford Diffraction SuperNova' 
_diffrn_measurement_device        'Area' 
_diffrn_radiation_monochromator   'focussing mirrors' 
_diffrn_radiation_type            'Cu K\a'
_diffrn_radiation_wavelength           1.54180
_diffrn_measurement_method        \w 
 
# If a reference occurs more than once, delete the author 
# and date from subsequent references. 
_computing_data_collection        'SuperNova, (Oxford Diffraction, 2010)' 
_computing_cell_refinement 
; 
 CrysAlisPro (Rigaku Oxford Diffraction, 2017) 
; 
_computing_data_reduction 
; 
 CrysAlisPro (Rigaku Oxford Diffraction, 2017) 
; 
_computing_structure_solution     'Superflip (Palatinus & Chapuis, 2007)' 
_computing_structure_refinement   'CRYSTALS (Betteridge et al., 2003)' 
_computing_publication_material   'CRYSTALS (Betteridge et al., 2003)' 
_computing_molecular_graphics     'CAMERON (Watkin et al., 1996)' 
 
_diffrn_standards_interval_time   . 
_diffrn_standards_interval_count  . 
_diffrn_standards_number          0 
_diffrn_standards_decay_%         . 
 
_diffrn_ambient_temperature        150
_diffrn_reflns_number             47678 
_diffrn_reflns_av_unetI/netI      0.075 
_reflns_number_total              12983 
_diffrn_reflns_av_R_equivalents   0.045 
# Number of reflections with Friedels Law is 12983 
# Theoretical number of reflections is about 26277 
 
 
_diffrn_reflns_theta_min          4.142 
_diffrn_reflns_theta_max          76.399 
_diffrn_measured_fraction_theta_max 0.989 
 
_diffrn_reflns_theta_full         74.107 
_diffrn_measured_fraction_theta_full 0.997 
 
 
_diffrn_reflns_limit_h_min        -24 
_diffrn_reflns_limit_h_max        24 
_diffrn_reflns_limit_k_min        -11 
_diffrn_reflns_limit_k_max        14 
_diffrn_reflns_limit_l_min        -36 
_diffrn_reflns_limit_l_max        35 
_reflns_limit_h_min               -24 
_reflns_limit_h_max               23 
_reflns_limit_k_min               0 
_reflns_limit_k_max               14 
_reflns_limit_l_min               0 
_reflns_limit_l_max               36 
 
_oxford_diffrn_Wilson_B_factor    2.68 
_oxford_diffrn_Wilson_scale       0.07 
 
_atom_sites_solution_primary      other  #heavy,direct,difmap,geom,iterative
# _atom_sites_solution_secondary  difmap
_atom_sites_solution_hydrogens    difmap
 
_refine_diff_density_min          -0.61 
_refine_diff_density_max          0.72 
 
 
# The current dictionary definitions do not cover the 
# situation where the reflections used for refinement were 
# selected by a user-defined sigma threshold 
 
# Explicitly named reflections are ALWAYS excluded from R&wR 
 
# The values actually used during refinement 
# These are labelled "all" for compatibility with PLATON 
_oxford_refine_reflns_threshold_expression       I>-3.0\s(I)
_refine_ls_number_restraints      176 
_refine_ls_number_parameters      771 
_refine_ls_number_reflns          12973 
_refine_ls_R_factor_ref           0.0704 
_refine_ls_wR_factor_ref          0.1437 
_refine_ls_goodness_of_fit_ref    1.0003 
_refine_ls_shift/su_max           0.0009806 
_refine_ls_shift/su_mean          0.0000448 
 
 
# Computed with I/sigma = -10 
_reflns_number_all                12983 
_refine_ls_R_factor_all           0.0706 
_refine_ls_wR_factor_all          0.1445 
 
# Computed with I/sigma = +2 a la SHELX 
_reflns_threshold_expression                I>2.0\s(I)
_reflns_number_gt                 10038 
_refine_ls_R_factor_gt            0.0526 
_refine_ls_wR_factor_gt           0.1269 
 
 
_refine_ls_structure_factor_coef  Fsqd 
_refine_ls_matrix_type            full
_refine_ls_hydrogen_treatment     constr         #undef, noref, refall,
                                                 # refxyz, refU, constr or mixed
_refine_ls_weighting_scheme       calc 
_refine_ls_weighting_details 
;
 Method= Modified Sheldrick 
 w=1/[\s^2^(F^2^) + ( 0.06P)^2^ + 5.43P] 
 ,where P=(max(Fo^2^,0) + 2Fc^2^)/3 
;
# Insert your own references if required - in alphabetical order 
_publ_section_references 
; 
Betteridge, P.W., Carruthers, J.R., Cooper, R.I., 
Prout, K. & Watkin, D.J. (2003). J. Appl. Cryst. 36, 1487. 
 
Oxford Diffraction, (2010). Supernova User Manual. 
 
Palatinus, L. & Chapuis, G. (2007). J. Appl. Cryst. 40, 786-790. 
 
Rigaku Oxford Diffraction (2017). CrysAlisPro. 
 
Watkin, D.J., Prout, C.K. & Pearce, L.J. (1996). CAMERON, Chemical 
Crystallography Laboratory, Oxford, UK. 
; 

# Uequiv = arithmetic mean of Ui i.e. Ueqiv = (U1+U2+U3)/3

# Replace last . with number of unfound hydrogen atoms attached to an atom.

# ..._refinement_flags_... 
# . no refinement constraints           S special position constraint on site
# G rigid group refinement of site      R riding atom
# D distance or angle restraint on site T thermal displacement constraints
# U Uiso or Uij restraint (rigid bond)  P partial occupancy constraint


loop_
_atom_site_label
_atom_site_type_symbol
_atom_site_fract_x
_atom_site_fract_y
_atom_site_fract_z
_atom_site_U_iso_or_equiv
_atom_site_occupancy
_atom_site_adp_type
_atom_site_refinement_flags_posn
_atom_site_refinement_flags_adp
_atom_site_refinement_flags_occupancy
_atom_site_disorder_assembly
_atom_site_disorder_group
_atom_site_attached_hydrogens
C1 C 0.45841(16) 0.5404(2) 0.58339(15) 0.0548 1.0000 Uani . . . . . . 
C2 C 0.41319(13) 0.4343(2) 0.58478(11) 0.0381 1.0000 Uani . . . . . . 
C3 C 0.37361(17) 0.3850(3) 0.54265(11) 0.0465 1.0000 Uani . . . . . . 
C4 C 0.33289(17) 0.2868(3) 0.54356(10) 0.0437 1.0000 Uani . . . . . . 
C5 C 0.33143(12) 0.23829(19) 0.58690(9) 0.0286 1.0000 Uani . . . . . . 
C6 C 0.19286(12) 0.17418(19) 0.58469(9) 0.0277 1.0000 Uani . . . . . . 
C7 C 0.12658(14) 0.1033(2) 0.58683(13) 0.0439 1.0000 Uani . . . . . . 
O8 O 0.14414(10) 0.63334(15) 0.60354(6) 0.0338 1.0000 Uani . . . . . . 
C8 C 0.10332(13) 0.23267(19) 0.58262(9) 0.0292 1.0000 Uani . . . . . . 
C9 C 0.02925(13) 0.27356(19) 0.58145(10) 0.0324 1.0000 Uani . . . . . . 
C10 C 0.01605(12) 0.40222(18) 0.57080(8) 0.0257 1.0000 Uani . . . . . . 
C11 C -0.05898(12) 0.43505(19) 0.57257(8) 0.0256 1.0000 Uani . . . . . . 
C12 C -0.13974(14) 0.5864(2) 0.56964(12) 0.0437 1.0000 Uani . . . . . . 
C13 C 0.41083(17) 0.3848(3) 0.62765(12) 0.0509 1.0000 Uani . . . . . . 
C14 C 0.37027(16) 0.2869(2) 0.62933(10) 0.0435 1.0000 Uani . . . . . . 
C15 C 0.17437(13) 0.2606(2) 0.62035(9) 0.0349 1.0000 Uani . . . . . . 
C16 C 0.07280(13) 0.4791(2) 0.64988(9) 0.0289 1.0000 Uani . . . . . . 
C17 C 0.14052(15) 0.5358(3) 0.73013(9) 0.0405 1.0000 Uani . . . . . . 
C18 C 0.0784(2) 0.5907(4) 0.74368(12) 0.0624 1.0000 Uani . . . . . . 
C19 C 0.2057(2) 0.6123(4) 0.74497(12) 0.0693 1.0000 Uani . . . . . . 
C20 C 0.1553(2) 0.4145(3) 0.74937(12) 0.0655 1.0000 Uani . . . . . . 
C21 C 0.10816(12) 0.55061(18) 0.57632(8) 0.0244 1.0000 Uani . . . . . . 
C22 C 0.19812(14) 0.7032(2) 0.58738(10) 0.0371 1.0000 Uani . . . . . . 
C23 C 0.16304(18) 0.7758(2) 0.54422(11) 0.0471 1.0000 Uani . . . . . . 
C24 C 0.22650(18) 0.7807(3) 0.63081(11) 0.0523 1.0000 Uani . . . . . . 
C25 C 0.25405(17) 0.6237(3) 0.57760(16) 0.0633 1.0000 Uani . . . . . . 
C27 C 0.14521(14) 0.2455(2) 0.54355(9) 0.0350 1.0000 Uani . . . . . . 
N1 N 0.06954(10) 0.48037(15) 0.60067(7) 0.0239 1.0000 Uani . . . . . . 
S1 S 0.27791(3) 0.11557(5) 0.58814(2) 0.0291 1.0000 Uani . . . . . . 
O1 O 0.27305(10) 0.04663(15) 0.54574(7) 0.0381 1.0000 Uani . . . . . . 
O2 O 0.30198(10) 0.06131(16) 0.63456(7) 0.0397 1.0000 Uani . . . . . . 
O3 O -0.10529(9) 0.36648(14) 0.57265(7) 0.0335 1.0000 Uani . . . . . . 
O4 O -0.06801(9) 0.54926(14) 0.57154(7) 0.0333 1.0000 Uani . . . . . . 
O5 O 0.02737(11) 0.42876(19) 0.66352(7) 0.0457 1.0000 Uani . . . . . . 
O6 O 0.12823(10) 0.53303(17) 0.67691(6) 0.0382 1.0000 Uani . . . . . . 
O7 O 0.10504(11) 0.53543(16) 0.53441(6) 0.0398 1.0000 Uani . . . . . . 
C101 C 0.42134(18) -0.1330(3) 0.61590(19) 0.0738 1.0000 Uani . . . . . . 
C102 C 0.46188(14) -0.0292(2) 0.60565(14) 0.0491 1.0000 Uani . . . . . . 
C103 C 0.45458(16) 0.0093(3) 0.55992(15) 0.0603 1.0000 Uani . . . . . . 
C104 C 0.49283(15) 0.1032(3) 0.54983(12) 0.0477 1.0000 Uani . . . . . . 
C105 C 0.53957(13) 0.1587(2) 0.58716(9) 0.0320 1.0000 Uani . . . . . . 
C106 C 0.67438(12) 0.2153(2) 0.57714(9) 0.0282 1.0000 Uani . . . . . . 
C107 C 0.73915(13) 0.2868(2) 0.57181(10) 0.0346 1.0000 Uani . . . . . . 
O108 O 0.71733(8) -0.16625(14) 0.62738(6) 0.0291 1.0000 Uani . . . . . . 
C108 C 0.76470(12) 0.15830(19) 0.57999(8) 0.0267 1.0000 Uani . . . . . . 
C109 C 0.83856(12) 0.11655(19) 0.58204(9) 0.0288 1.0000 Uani . . . . . . 
C110 C 0.84476(12) -0.01512(19) 0.58120(9) 0.0280 1.0000 Uani . . . . . . 
C111 C 0.92084(14) -0.0518(2) 0.58365(10) 0.0363 1.0000 Uani . . . . . . 
C112 C 1.00592(16) -0.2002(3) 0.60420(17) 0.0651 1.0000 Uani . . . . . . 
C113 C 0.50894(19) 0.0281(3) 0.64304(13) 0.0518 1.0000 Uani . . . . . . 
C114 C 0.54772(18) 0.1219(2) 0.63398(11) 0.0456 1.0000 Uani . . . . . . 
C115 C 0.72403(13) 0.1526(2) 0.62023(9) 0.0311 1.0000 Uani . . . . . . 
C116 C 0.85250(13) -0.0593(2) 0.66516(9) 0.0302 1.0000 Uani . . . . . . 
C117 C 0.85806(17) -0.1235(3) 0.74637(9) 0.0459 1.0000 Uani . . . . . . 
C118 C 0.93370(19) -0.1681(4) 0.75839(14) 0.0796 1.0000 Uani . . . . . . 
C119 C 0.81014(19) -0.2063(3) 0.76410(11) 0.0594 1.0000 Uani . . . . . . 
C120 C 0.8524(3) -0.0031(4) 0.76516(15) 0.0927 1.0000 Uani . . . . . . 
C121 C 0.76003(11) -0.15380(18) 0.59872(8) 0.0243 1.0000 Uani . . . . . . 
C122 C 0.65771(12) -0.2517(2) 0.61513(9) 0.0304 1.0000 Uani . . . . . . 
C123 C 0.68639(15) -0.3718(2) 0.61020(12) 0.0449 1.0000 Uani . . . . . . 
C124 C 0.62847(15) -0.2436(3) 0.65905(10) 0.0431 1.0000 Uani . . . . . . 
C125 C 0.60320(13) -0.2109(2) 0.57078(10) 0.0374 1.0000 Uani . . . . . . 
C127 C 0.69323(13) 0.1227(2) 0.54388(9) 0.0339 1.0000 Uani . . . . . . 
N101 N 0.81549(10) -0.07399(16) 0.61715(7) 0.0251 1.0000 Uani . . . . . . 
S101 S 0.59031(3) 0.27647(5) 0.57542(2) 0.0330 1.0000 Uani . . . . . . 
O101 O 0.55966(11) 0.3178(2) 0.52762(8) 0.0511 1.0000 Uani . . . . . . 
O102 O 0.60083(10) 0.35626(15) 0.61515(8) 0.0428 1.0000 Uani . . . . . . 
O103 O 0.96093(13) 0.0047(2) 0.56774(11) 0.0680 1.0000 Uani . . . . . . 
O104 O 0.93577(10) -0.15670(16) 0.60269(8) 0.0445 1.0000 Uani . . . . . . 
O105 O 0.90153(11) 0.00709(17) 0.67623(7) 0.0430 1.0000 Uani . . . . . . 
O106 O 0.82833(10) -0.12793(16) 0.69397(6) 0.0383 1.0000 Uani . . . . . . 
O107 O 0.75301(9) -0.19770(15) 0.56007(6) 0.0325 1.0000 Uani . . . . . . 
C201 C 1.0722(3) 0.0786(4) 0.72619(13) 0.0712 0.685(6) Uani D . P 1 1 . 
Cl202 Cl 1.10869(13) -0.0523(3) 0.71647(11) 0.0980 0.685(6) Uani D . P 1 1 . 
Cl203 Cl 1.09555(18) 0.11915(19) 0.78651(7) 0.0824 0.685(6) Uani D . P 1 1 . 
C211 C 0.8932(4) 0.3453(6) 0.69365(13) 0.0803 0.585(4) Uani D . P 1 2 . 
Cl212 Cl 0.95363(12) 0.29578(15) 0.74461(6) 0.0663 0.585(4) Uani D . P 1 2 . 
Cl213 Cl 0.8525(2) 0.4721(5) 0.70331(13) 0.1316 0.585(4) Uani D . P 1 2 . 
C221 C 0.8816(11) 0.4050(7) 0.6865(3) 0.0803 0.268(4) Uani D . P 1 3 . 
Cl222 Cl 0.8962(4) 0.2796(5) 0.7184(3) 0.1147 0.268(4) Uani D . P 1 3 . 
Cl223 Cl 0.8650(4) 0.5187(5) 0.7195(3) 0.1142 0.268(4) Uani D . P 1 3 . 
C231 C 1.0511(13) 0.1198(19) 0.7205(3) 0.0712 0.168(6) Uani D . P 1 4 . 
Cl232 Cl 1.1056(6) 0.0063(13) 0.7152(4) 0.1032 0.168(6) Uani D . P 1 4 . 
Cl233 Cl 1.0532(7) 0.1506(9) 0.7796(3) 0.0854 0.168(6) Uani D . P 1 4 . 
C241 C 0.933(3) 0.287(5) 0.7092(7) 0.1147 0.082(3) Uani D . P 1 5 . 
Cl242 Cl 0.8749(12) 0.3921(19) 0.7180(9) 0.1223 0.082(3) Uani D . P 1 5 . 
Cl243 Cl 0.9902(11) 0.2406(17) 0.7622(8) 0.1128 0.082(3) Uani D . P 1 5 . 
H11 H 0.4671 0.5785 0.6131 0.0829 1.0000 Uiso R . . . . . 
H12 H 0.5026 0.5208 0.5774 0.0831 1.0000 Uiso R . . . . . 
H13 H 0.4337 0.5925 0.5594 0.0824 1.0000 Uiso R . . . . . 
H31 H 0.3748 0.4189 0.5132 0.0571 1.0000 Uiso R . . . . . 
H41 H 0.3058 0.2551 0.5151 0.0521 1.0000 Uiso R . . . . . 
H71 H 0.1278 0.0654 0.6167 0.0529 1.0000 Uiso R . . . . . 
H72 H 0.1061 0.0528 0.5594 0.0533 1.0000 Uiso R . . . . . 
H91 H 0.0199 0.2557 0.6120 0.0394 1.0000 Uiso R . . . . . 
H92 H -0.0049 0.2300 0.5557 0.0392 1.0000 Uiso R . . . . . 
H101 H 0.0183 0.4143 0.5380 0.0302 1.0000 Uiso R . . . . . 
H121 H -0.1413 0.6697 0.5662 0.0644 1.0000 Uiso R . . . . . 
H122 H -0.1499 0.5640 0.5995 0.0643 1.0000 Uiso R . . . . . 
H123 H -0.1734 0.5512 0.5415 0.0645 1.0000 Uiso R . . . . . 
H131 H 0.4367 0.4179 0.6564 0.0609 1.0000 Uiso R . . . . . 
H141 H 0.3691 0.2544 0.6584 0.0524 1.0000 Uiso R . . . . . 
H151 H 0.1800 0.2331 0.6533 0.0423 1.0000 Uiso R . . . . . 
H152 H 0.1940 0.3376 0.6199 0.0422 1.0000 Uiso R . . . . . 
H181 H 0.0902 0.5998 0.7781 0.0924 1.0000 Uiso R . . . . . 
H182 H 0.0681 0.6654 0.7287 0.0932 1.0000 Uiso R . . . . . 
H183 H 0.0361 0.5422 0.7339 0.0926 1.0000 Uiso R . . . . . 
H191 H 0.2220 0.6138 0.7798 0.1041 1.0000 Uiso R . . . . . 
H192 H 0.2431 0.5783 0.7320 0.1036 1.0000 Uiso R . . . . . 
H193 H 0.1943 0.6896 0.7326 0.1042 1.0000 Uiso R . . . . . 
H201 H 0.1712 0.4174 0.7839 0.0975 1.0000 Uiso R . . . . . 
H202 H 0.1923 0.3809 0.7374 0.0982 1.0000 Uiso R . . . . . 
H203 H 0.1127 0.3686 0.7393 0.0976 1.0000 Uiso R . . . . . 
H231 H 0.1976 0.8317 0.5386 0.0704 1.0000 Uiso R . . . . . 
H232 H 0.1224 0.8181 0.5499 0.0705 1.0000 Uiso R . . . . . 
H233 H 0.1470 0.7273 0.5160 0.0709 1.0000 Uiso R . . . . . 
H241 H 0.2599 0.8364 0.6239 0.0787 1.0000 Uiso R . . . . . 
H242 H 0.2525 0.7302 0.6574 0.0788 1.0000 Uiso R . . . . . 
H243 H 0.1874 0.8219 0.6398 0.0790 1.0000 Uiso R . . . . . 
H251 H 0.2929 0.6683 0.5716 0.0948 1.0000 Uiso R . . . . . 
H252 H 0.2725 0.5747 0.6053 0.0954 1.0000 Uiso R . . . . . 
H253 H 0.2355 0.5767 0.5496 0.0931 1.0000 Uiso R . . . . . 
H271 H 0.1613 0.3227 0.5384 0.0421 1.0000 Uiso R . . . . . 
H272 H 0.1267 0.2057 0.5133 0.0431 1.0000 Uiso R . . . . . 
H1011 H 0.4513 -0.1827 0.6382 0.1112 1.0000 Uiso R . . . . . 
H1012 H 0.4029 -0.1738 0.5867 0.1115 1.0000 Uiso R . . . . . 
H1013 H 0.3833 -0.1080 0.6283 0.1118 1.0000 Uiso R . . . . . 
H1031 H 0.4224 -0.0267 0.5346 0.0722 1.0000 Uiso R . . . . . 
H1041 H 0.4872 0.1290 0.5193 0.0569 1.0000 Uiso R . . . . . 
H1071 H 0.7596 0.3417 0.5975 0.0420 1.0000 Uiso R . . . . . 
H1072 H 0.7361 0.3211 0.5405 0.0419 1.0000 Uiso R . . . . . 
H1091 H 0.8710 0.1476 0.6107 0.0345 1.0000 Uiso R . . . . . 
H1092 H 0.8508 0.1448 0.5537 0.0351 1.0000 Uiso R . . . . . 
H1101 H 0.8161 -0.0409 0.5494 0.0340 1.0000 Uiso R . . . . . 
H1121 H 1.0120 -0.2718 0.6215 0.0978 1.0000 Uiso R . . . . . 
H1122 H 1.0409 -0.1458 0.6213 0.0978 1.0000 Uiso R . . . . . 
H1123 H 1.0101 -0.2120 0.5716 0.0980 1.0000 Uiso R . . . . . 
H1131 H 0.5143 0.0047 0.6746 0.0622 1.0000 Uiso R . . . . . 
H1141 H 0.5792 0.1590 0.6594 0.0556 1.0000 Uiso R . . . . . 
H1151 H 0.7426 0.1970 0.6488 0.0364 1.0000 Uiso R . . . . . 
H1152 H 0.7099 0.0778 0.6286 0.0371 1.0000 Uiso R . . . . . 
H1181 H 0.9506 -0.1762 0.7923 0.1188 1.0000 Uiso R . . . . . 
H1182 H 0.9624 -0.1121 0.7471 0.1187 1.0000 Uiso R . . . . . 
H1183 H 0.9347 -0.2424 0.7431 0.1191 1.0000 Uiso R . . . . . 
H1191 H 0.8247 -0.2090 0.7989 0.0883 1.0000 Uiso R . . . . . 
H1192 H 0.8151 -0.2841 0.7518 0.0882 1.0000 Uiso R . . . . . 
H1193 H 0.7608 -0.1810 0.7539 0.0887 1.0000 Uiso R . . . . . 
H1201 H 0.8642 -0.0064 0.8000 0.1387 1.0000 Uiso R . . . . . 
H1202 H 0.8853 0.0461 0.7543 0.1387 1.0000 Uiso R . . . . . 
H1203 H 0.8032 0.0225 0.7521 0.1385 1.0000 Uiso R . . . . . 
H1231 H 0.6488 -0.4277 0.6083 0.0664 1.0000 Uiso R . . . . . 
H1232 H 0.7253 -0.3897 0.6376 0.0664 1.0000 Uiso R . . . . . 
H1233 H 0.7027 -0.3782 0.5819 0.0660 1.0000 Uiso R . . . . . 
H1241 H 0.5879 -0.2950 0.6554 0.0647 1.0000 Uiso R . . . . . 
H1242 H 0.6640 -0.2643 0.6882 0.0646 1.0000 Uiso R . . . . . 
H1243 H 0.6130 -0.1643 0.6623 0.0644 1.0000 Uiso R . . . . . 
H1251 H 0.5626 -0.2611 0.5647 0.0557 1.0000 Uiso R . . . . . 
H1252 H 0.5881 -0.1328 0.5752 0.0563 1.0000 Uiso R . . . . . 
H1253 H 0.6233 -0.2131 0.5436 0.0550 1.0000 Uiso R . . . . . 
H1271 H 0.6774 0.0442 0.5470 0.0414 1.0000 Uiso R . . . . . 
H1272 H 0.6876 0.1432 0.5105 0.0408 1.0000 Uiso R . . . . . 
H2011 H 1.0888 0.1351 0.7085 0.0848 0.685(6) Uiso R . P 1 1 . 
H2012 H 1.0219 0.0724 0.7156 0.0851 0.685(6) Uiso R . P 1 1 . 
H2111 H 0.9168 0.3569 0.6679 0.0969 0.585(4) Uiso R . P 1 2 . 
H2112 H 0.8563 0.2864 0.6851 0.0971 0.585(4) Uiso R . P 1 2 . 
H2211 H 0.9236 0.4236 0.6755 0.0969 0.268(4) Uiso R . P 1 3 . 
H2212 H 0.8407 0.3959 0.6590 0.0973 0.268(4) Uiso R . P 1 3 . 
H2311 H 1.0664 0.1876 0.7063 0.0850 0.168(6) Uiso R . P 1 4 . 
H2312 H 1.0028 0.1008 0.7033 0.0852 0.168(6) Uiso R . P 1 4 . 
H2411 H 0.9611 0.3173 0.6888 0.1380 0.082(3) Uiso R . P 1 5 . 
H2412 H 0.9055 0.2207 0.6935 0.1380 0.082(3) Uiso R . P 1 5 . 
loop_
_atom_site_aniso_label
_atom_site_aniso_U_11
_atom_site_aniso_U_22
_atom_site_aniso_U_33
_atom_site_aniso_U_23
_atom_site_aniso_U_13
_atom_site_aniso_U_12
C1 0.0375(15) 0.0281(13) 0.095(3) -0.0011(14) 0.0102(16) -0.0043(11) 
C2 0.0279(12) 0.0254(11) 0.0592(17) -0.0014(11) 0.0080(11) 0.0025(10) 
C3 0.0587(18) 0.0416(15) 0.0451(16) -0.0038(12) 0.0241(14) -0.0132(13) 
C4 0.0545(17) 0.0441(15) 0.0368(14) -0.0136(12) 0.0197(12) -0.0181(13) 
C5 0.0246(11) 0.0232(10) 0.0381(13) -0.0025(9) 0.0081(9) 0.0024(8) 
C6 0.0254(11) 0.0226(10) 0.0364(12) -0.0002(9) 0.0105(9) 0.0013(8) 
C7 0.0316(13) 0.0244(12) 0.079(2) 0.0033(12) 0.0197(13) 0.0006(10) 
O8 0.0400(9) 0.0325(9) 0.0304(9) -0.0047(7) 0.0119(7) -0.0155(7) 
C8 0.0278(11) 0.0193(10) 0.0412(13) -0.0006(9) 0.0100(10) -0.0020(9) 
C9 0.0268(11) 0.0214(10) 0.0497(15) -0.0003(10) 0.0112(10) -0.0015(9) 
C10 0.0255(11) 0.0209(10) 0.0312(11) -0.0031(8) 0.0080(9) -0.0038(8) 
C11 0.0269(11) 0.0226(10) 0.0263(11) -0.0009(8) 0.0049(8) -0.0020(9) 
C12 0.0308(13) 0.0314(13) 0.070(2) -0.0016(12) 0.0160(13) 0.0061(10) 
C13 0.0508(17) 0.0376(14) 0.0496(17) -0.0004(13) -0.0137(13) -0.0084(13) 
C14 0.0494(16) 0.0353(13) 0.0370(14) 0.0046(11) -0.0050(12) -0.0038(12) 
C15 0.0316(12) 0.0365(13) 0.0362(13) -0.0064(10) 0.0078(10) 0.0065(10) 
C16 0.0285(11) 0.0284(11) 0.0303(11) -0.0002(9) 0.0084(9) -0.0056(9) 
C17 0.0436(15) 0.0499(15) 0.0256(12) 0.0005(11) 0.0043(10) -0.0125(12) 
C18 0.067(2) 0.076(2) 0.0432(17) -0.0196(16) 0.0127(15) -0.0043(19) 
C19 0.067(2) 0.100(3) 0.0338(16) -0.0039(17) 0.0013(15) -0.044(2) 
C20 0.091(3) 0.059(2) 0.0369(16) 0.0095(15) 0.0001(17) 0.0087(19) 
C21 0.0242(10) 0.0188(9) 0.0299(11) -0.0009(8) 0.0066(8) -0.0012(8) 
C22 0.0360(13) 0.0376(13) 0.0393(14) -0.0018(11) 0.0128(11) -0.0159(11) 
C23 0.0594(18) 0.0347(14) 0.0486(16) 0.0058(12) 0.0167(14) -0.0155(13) 
C24 0.0573(18) 0.0512(17) 0.0474(17) -0.0073(14) 0.0116(14) -0.0292(15) 
C25 0.0395(16) 0.0483(18) 0.109(3) 0.0030(18) 0.0315(18) -0.0053(14) 
C27 0.0348(13) 0.0366(13) 0.0334(13) 0.0006(10) 0.0083(10) 0.0062(10) 
N1 0.0219(8) 0.0217(8) 0.0276(9) -0.0011(7) 0.0055(7) -0.0035(7) 
S1 0.0278(3) 0.0223(2) 0.0384(3) -0.0023(2) 0.0106(2) 0.0016(2) 
O1 0.0374(9) 0.0292(8) 0.0506(11) -0.0121(8) 0.0165(8) -0.0022(7) 
O2 0.0391(10) 0.0329(9) 0.0470(11) 0.0082(8) 0.0113(8) 0.0064(8) 
O3 0.0257(8) 0.0256(8) 0.0499(10) 0.0015(7) 0.0110(7) -0.0041(7) 
O4 0.0264(8) 0.0227(8) 0.0509(10) -0.0019(7) 0.0103(7) 0.0000(6) 
O5 0.0453(11) 0.0617(12) 0.0320(9) -0.0029(9) 0.0135(8) -0.0247(10) 
O6 0.0381(9) 0.0487(10) 0.0253(8) 0.0019(7) 0.0035(7) -0.0175(8) 
O7 0.0511(11) 0.0383(9) 0.0322(9) -0.0045(7) 0.0149(8) -0.0194(8) 
C101 0.0433(18) 0.0305(15) 0.157(4) 0.0043(19) 0.042(2) -0.0016(13) 
C102 0.0279(13) 0.0265(12) 0.099(3) -0.0024(14) 0.0269(15) 0.0025(10) 
C103 0.0315(14) 0.0465(17) 0.087(3) -0.0028(17) -0.0129(15) -0.0077(13) 
C104 0.0336(14) 0.0454(15) 0.0530(17) 0.0050(13) -0.0090(12) -0.0018(12) 
C105 0.0275(11) 0.0265(11) 0.0442(14) -0.0022(10) 0.0131(10) 0.0011(9) 
C106 0.0243(11) 0.0259(10) 0.0342(12) 0.0018(9) 0.0073(9) -0.0014(9) 
C107 0.0304(12) 0.0274(11) 0.0475(14) 0.0077(10) 0.0126(10) -0.0015(10) 
O108 0.0256(8) 0.0305(8) 0.0326(8) -0.0008(7) 0.0100(6) -0.0078(6) 
C108 0.0260(11) 0.0247(10) 0.0304(11) 0.0028(9) 0.0087(9) -0.0033(9) 
C109 0.0273(11) 0.0251(10) 0.0353(12) 0.0033(9) 0.0102(9) -0.0045(9) 
C110 0.0271(11) 0.0260(11) 0.0333(12) -0.0001(9) 0.0123(9) -0.0046(9) 
C111 0.0321(13) 0.0276(11) 0.0535(16) -0.0084(11) 0.0186(11) -0.0040(10) 
C112 0.0320(15) 0.0398(16) 0.123(3) -0.0134(18) 0.0191(18) 0.0024(13) 
C113 0.070(2) 0.0361(14) 0.063(2) -0.0050(13) 0.0423(17) -0.0086(14) 
C114 0.0607(18) 0.0392(14) 0.0435(15) -0.0113(12) 0.0256(14) -0.0150(13) 
C115 0.0302(12) 0.0324(12) 0.0319(12) 0.0030(9) 0.0105(9) 0.0045(10) 
C116 0.0301(12) 0.0280(11) 0.0315(12) 0.0012(9) 0.0062(9) -0.0021(9) 
C117 0.0523(17) 0.0557(17) 0.0257(13) 0.0060(12) 0.0026(11) -0.0158(14) 
C118 0.0475(19) 0.118(4) 0.061(2) 0.044(2) -0.0080(16) -0.017(2) 
C119 0.0567(19) 0.082(2) 0.0362(15) 0.0168(16) 0.0061(14) -0.0193(18) 
C120 0.174(5) 0.066(2) 0.049(2) -0.0128(18) 0.049(3) -0.025(3) 
C121 0.0238(10) 0.0198(9) 0.0291(11) 0.0036(8) 0.0064(8) 0.0015(8) 
C122 0.0249(11) 0.0270(11) 0.0395(13) 0.0024(9) 0.0087(10) -0.0056(9) 
C123 0.0386(14) 0.0264(12) 0.071(2) 0.0061(12) 0.0174(14) -0.0023(11) 
C124 0.0358(14) 0.0542(16) 0.0425(15) 0.0040(12) 0.0157(12) -0.0140(12) 
C125 0.0244(11) 0.0450(14) 0.0407(14) 0.0033(11) 0.0044(10) -0.0022(10) 
C127 0.0297(12) 0.0366(13) 0.0350(13) -0.0035(10) 0.0075(10) -0.0033(10) 
N101 0.0244(9) 0.0236(8) 0.0267(9) 0.0002(7) 0.0058(7) -0.0040(7) 
S101 0.0276(3) 0.0283(3) 0.0434(3) 0.0061(2) 0.0097(2) 0.0020(2) 
O101 0.0365(10) 0.0605(13) 0.0553(13) 0.0228(10) 0.0098(9) 0.0095(9) 
O102 0.0407(10) 0.0265(8) 0.0633(13) -0.0048(8) 0.0173(9) -0.0001(8) 
O103 0.0506(13) 0.0449(12) 0.128(2) 0.0117(13) 0.0578(15) 0.0024(10) 
O104 0.0304(9) 0.0274(9) 0.0770(14) -0.0021(9) 0.0160(9) 0.0019(7) 
O105 0.0457(11) 0.0442(10) 0.0344(10) 0.0001(8) 0.0020(8) -0.0212(9) 
O106 0.0399(10) 0.0445(10) 0.0274(9) 0.0056(7) 0.0029(7) -0.0133(8) 
O107 0.0329(9) 0.0326(8) 0.0334(9) -0.0062(7) 0.0110(7) -0.0064(7) 
C201 0.073(3) 0.062(3) 0.078(2) -0.009(2) 0.018(2) -0.021(2) 
Cl202 0.0790(12) 0.0807(16) 0.1328(18) -0.0329(14) 0.0244(11) -0.0019(11) 
Cl203 0.0995(19) 0.0839(12) 0.0603(9) -0.0059(8) 0.0143(10) -0.0120(11) 
C211 0.075(3) 0.106(3) 0.068(3) -0.000(3) 0.035(2) -0.002(3) 
Cl212 0.0889(14) 0.0602(10) 0.0584(10) 0.0023(7) 0.0343(9) -0.0132(9) 
Cl213 0.114(3) 0.183(4) 0.099(2) 0.022(2) 0.0294(18) 0.064(3) 
C221 0.075(3) 0.106(3) 0.068(3) -0.000(3) 0.035(2) -0.002(3) 
Cl222 0.126(4) 0.097(3) 0.132(4) 0.024(3) 0.053(4) 0.017(3) 
Cl223 0.081(3) 0.096(3) 0.147(5) -0.051(3) -0.005(3) 0.021(3) 
C231 0.073(3) 0.062(3) 0.078(2) -0.009(2) 0.018(2) -0.021(2) 
Cl232 0.102(5) 0.099(6) 0.106(5) -0.001(5) 0.022(4) -0.004(5) 
Cl233 0.084(5) 0.088(4) 0.079(4) -0.000(3) 0.013(4) -0.018(4) 
C241 0.126(4) 0.097(3) 0.132(4) 0.024(3) 0.053(4) 0.017(3) 
Cl242 0.127(7) 0.106(7) 0.144(8) 0.011(7) 0.054(7) 0.016(6) 
Cl243 0.127(7) 0.100(7) 0.123(7) 0.018(6) 0.054(6) -0.004(6) 

_refine_ls_extinction_method 
    'None'
_oxford_refine_ls_scale 1.282(5) 
loop_
 _geom_bond_atom_site_label_1
 _geom_bond_site_symmetry_1
 _geom_bond_atom_site_label_2
 _geom_bond_site_symmetry_2
 _geom_bond_distance
 _geom_bond_publ_flag
C1 . C2 . 1.515(4)    yes
C1 . H11 . 0.939    no
C1 . H12 . 0.945    no
C1 . H13 . 0.949    no
C2 . C3 . 1.383(4)    yes
C2 . C13 . 1.374(4)    yes
C3 . C4 . 1.387(4)    yes
C3 . H31 . 0.942    no
C4 . C5 . 1.377(4)    yes
C4 . H41 . 0.928    no
C5 . C14 . 1.381(4)    yes
C5 . S1 . 1.765(2)    yes
C6 . C7 . 1.541(3)    yes
C6 . C8 . 1.854(3)    yes
C6 . C15 . 1.541(3)    yes
C6 . C27 . 1.542(3)    yes
C6 . S1 . 1.766(2)    yes
C7 . C8 . 1.557(3)    yes
C7 . H71 . 0.963    no
C7 . H72 . 0.980    no
O8 . C21 . 1.318(3)    yes
O8 . C22 . 1.490(3)    yes
C8 . C9 . 1.507(3)    yes
C8 . C15 . 1.556(3)    yes
C8 . C27 . 1.558(3)    yes
C9 . C10 . 1.526(3)    yes
C9 . H91 . 0.967    no
C9 . H92 . 0.996    no
C10 . C11 . 1.520(3)    yes
C10 . N1 . 1.476(3)    yes
C10 . H101 . 0.968    no
C11 . O3 . 1.200(3)    yes
C11 . O4 . 1.331(3)    yes
C12 . O4 . 1.447(3)    yes
C12 . H121 . 0.967    no
C12 . H122 . 0.966    no
C12 . H123 . 0.989    no
C13 . C14 . 1.387(4)    yes
C13 . H131 . 0.933    no
C14 . H141 . 0.924    no
C15 . H151 . 0.982    no
C15 . H152 . 0.969    no
C16 . N1 . 1.404(3)    yes
C16 . O5 . 1.205(3)    yes
C16 . O6 . 1.313(3)    yes
C17 . C18 . 1.503(5)    yes
C17 . C19 . 1.514(4)    yes
C17 . C20 . 1.507(4)    yes
C17 . O6 . 1.492(3)    yes
C18 . H181 . 0.966    no
C18 . H182 . 0.963    no
C18 . H183 . 0.975    no
C19 . H191 . 0.972    no
C19 . H192 . 0.982    no
C19 . H193 . 0.967    no
C20 . H201 . 0.964    no
C20 . H202 . 0.956    no
C20 . H203 . 0.963    no
C21 . N1 . 1.410(3)    yes
C21 . O7 . 1.208(3)    yes
C22 . C23 . 1.510(4)    yes
C22 . C24 . 1.523(4)    yes
C22 . C25 . 1.505(4)    yes
C23 . H231 . 0.976    no
C23 . H232 . 0.979    no
C23 . H233 . 0.971    no
C24 . H241 . 0.970    no
C24 . H242 . 0.992    no
C24 . H243 . 0.986    no
C25 . H251 . 0.967    no
C25 . H252 . 0.969    no
C25 . H253 . 0.963    no
C27 . H271 . 0.969    no
C27 . H272 . 0.969    no
S1 . O1 . 1.4419(18)    yes
S1 . O2 . 1.4429(19)    yes
C101 . C102 . 1.506(4)    yes
C101 . H1011 . 0.942    no
C101 . H1012 . 0.950    no
C101 . H1013 . 0.947    no
C102 . C103 . 1.364(5)    yes
C102 . C113 . 1.390(5)    yes
C103 . C104 . 1.388(4)    yes
C103 . H1031 . 0.930    no
C104 . C105 . 1.376(4)    yes
C104 . H1041 . 0.908    no
C105 . C114 . 1.385(4)    yes
C105 . S101 . 1.764(2)    yes
C106 . C107 . 1.546(3)    yes
C106 . C108 . 1.857(3)    yes
C106 . C115 . 1.544(3)    yes
C106 . C127 . 1.543(3)    yes
C106 . S101 . 1.769(2)    yes
C107 . C108 . 1.564(3)    yes
C107 . H1071 . 0.978    no
C107 . H1072 . 0.975    no
O108 . C121 . 1.321(3)    yes
O108 . C122 . 1.494(3)    yes
C108 . C109 . 1.501(3)    yes
C108 . C115 . 1.565(3)    yes
C108 . C127 . 1.562(3)    yes
C109 . C110 . 1.527(3)    yes
C109 . H1091 . 0.971    no
C109 . H1092 . 0.965    no
C110 . C111 . 1.523(3)    yes
C110 . N101 . 1.472(3)    yes
C110 . H1101 . 0.988    no
C111 . O103 . 1.195(3)    yes
C111 . O104 . 1.331(3)    yes
C112 . O104 . 1.443(3)    yes
C112 . H1121 . 0.956    no
C112 . H1122 . 0.964    no
C112 . H1123 . 0.973    no
C113 . C114 . 1.383(4)    yes
C113 . H1131 . 0.931    no
C114 . H1141 . 0.929    no
C115 . H1151 . 0.958    no
C115 . H1152 . 0.958    no
C116 . N101 . 1.397(3)    yes
C116 . O105 . 1.201(3)    yes
C116 . O106 . 1.319(3)    yes
C117 . C118 . 1.512(5)    yes
C117 . C119 . 1.513(4)    yes
C117 . C120 . 1.508(5)    yes
C117 . O106 . 1.473(3)    yes
C118 . H1181 . 0.954    no
C118 . H1182 . 0.964    no
C118 . H1183 . 0.967    no
C119 . H1191 . 0.971    no
C119 . H1192 . 0.980    no
C119 . H1193 . 0.974    no
C120 . H1201 . 0.972    no
C120 . H1202 . 0.967    no
C120 . H1203 . 0.979    no
C121 . N101 . 1.414(3)    yes
C121 . O107 . 1.200(3)    yes
C122 . C123 . 1.516(3)    yes
C122 . C124 . 1.519(4)    yes
C122 . C125 . 1.511(3)    yes
C123 . H1231 . 0.967    no
C123 . H1232 . 0.965    no
C123 . H1233 . 0.951    no
C124 . H1241 . 0.972    no
C124 . H1242 . 0.971    no
C124 . H1243 . 0.976    no
C125 . H1251 . 0.959    no
C125 . H1252 . 0.967    no
C125 . H1253 . 0.962    no
C127 . H1271 . 0.969    no
C127 . H1272 . 0.971    no
S101 . O101 . 1.436(2)    yes
S101 . O102 . 1.444(2)    yes
C201 . Cl202 . 1.725(4)    yes
C201 . Cl203 . 1.745(4)    yes
C201 . H2011 . 0.937    no
C201 . H2012 . 0.948    no
C211 . Cl212 . 1.726(5)    yes
C211 . Cl213 . 1.721(5)    yes
C211 . H2111 . 0.979    no
C211 . H2112 . 0.974    no
C221 . Cl222 . 1.701(6)    yes
C221 . Cl223 . 1.700(6)    yes
C221 . H2211 . 0.973    no
C221 . H2212 . 0.974    no
C231 . Cl232 . 1.717(7)    yes
C231 . Cl233 . 1.732(7)    yes
C231 . H2311 . 0.966    no
C231 . H2312 . 0.966    no
C241 . Cl242 . 1.722(7)    yes
C241 . Cl243 . 1.730(7)    yes
C241 . H2411 . 0.971    no
C241 . H2412 . 0.971    no
loop_
 _geom_angle_atom_site_label_1
 _geom_angle_site_symmetry_1
 _geom_angle_atom_site_label_2
 _geom_angle_site_symmetry_2
 _geom_angle_atom_site_label_3
 _geom_angle_site_symmetry_3
 _geom_angle
 _geom_angle_publ_flag
C2 . C1 . H11 . 108.9    no
C2 . C1 . H12 . 111.8    no
H11 . C1 . H12 . 108.6    no
C2 . C1 . H13 . 110.2    no
H11 . C1 . H13 . 107.9    no
H12 . C1 . H13 . 109.3    no
C1 . C2 . C3 . 120.4(3)    yes
C1 . C2 . C13 . 121.0(3)    yes
C3 . C2 . C13 . 118.6(3)    yes
C2 . C3 . C4 . 120.8(3)    yes
C2 . C3 . H31 . 119.0    no
C4 . C3 . H31 . 120.3    no
C3 . C4 . C5 . 119.7(3)    yes
C3 . C4 . H41 . 120.2    no
C5 . C4 . H41 . 120.1    no
C4 . C5 . C14 . 120.3(2)    yes
C4 . C5 . S1 . 119.71(19)    yes
C14 . C5 . S1 . 120.0(2)    yes
C7 . C6 . C8 . 53.65(13)    yes
C7 . C6 . C15 . 88.66(19)    yes
C8 . C6 . C15 . 53.62(13)    yes
C7 . C6 . C27 . 88.40(19)    yes
C8 . C6 . C27 . 53.67(14)    yes
C15 . C6 . C27 . 88.29(18)    yes
C7 . C6 . S1 . 125.05(17)    yes
C8 . C6 . S1 . 178.20(16)    yes
C15 . C6 . S1 . 125.93(18)    yes
C27 . C6 . S1 . 128.06(17)    yes
C6 . C7 . C8 . 73.50(16)    yes
C6 . C7 . H71 . 116.8    no
C8 . C7 . H71 . 116.5    no
C6 . C7 . H72 . 117.0    no
C8 . C7 . H72 . 117.3    no
H71 . C7 . H72 . 111.2    no
C21 . O8 . C22 . 121.00(19)    yes
C7 . C8 . C6 . 52.85(13)    yes
C7 . C8 . C9 . 124.0(2)    yes
C6 . C8 . C9 . 176.83(19)    yes
C7 . C8 . C15 . 87.54(19)    yes
C6 . C8 . C15 . 52.86(13)    yes
C9 . C8 . C15 . 128.4(2)    yes
C7 . C8 . C27 . 87.27(19)    yes
C6 . C8 . C27 . 52.89(14)    yes
C9 . C8 . C27 . 128.9(2)    yes
C15 . C8 . C27 . 87.19(18)    yes
C8 . C9 . C10 . 114.82(19)    yes
C8 . C9 . H91 . 108.4    no
C10 . C9 . H91 . 109.3    no
C8 . C9 . H92 . 107.9    no
C10 . C9 . H92 . 107.3    no
H91 . C9 . H92 . 109.1    no
C9 . C10 . C11 . 110.44(18)    yes
C9 . C10 . N1 . 114.95(19)    yes
C11 . C10 . N1 . 111.45(17)    yes
C9 . C10 . H101 . 106.8    no
C11 . C10 . H101 . 106.4    no
N1 . C10 . H101 . 106.2    no
C10 . C11 . O3 . 124.2(2)    yes
C10 . C11 . O4 . 111.65(18)    yes
O3 . C11 . O4 . 124.1(2)    yes
O4 . C12 . H121 . 107.6    no
O4 . C12 . H122 . 107.6    no
H121 . C12 . H122 . 110.6    no
O4 . C12 . H123 . 109.7    no
H121 . C12 . H123 . 109.2    no
H122 . C12 . H123 . 112.1    no
C2 . C13 . C14 . 121.5(3)    yes
C2 . C13 . H131 . 119.5    no
C14 . C13 . H131 . 119.0    no
C13 . C14 . C5 . 119.1(3)    yes
C13 . C14 . H141 . 120.7    no
C5 . C14 . H141 . 120.2    no
C6 . C15 . C8 . 73.52(16)    yes
C6 . C15 . H151 . 116.7    no
C8 . C15 . H151 . 117.9    no
C6 . C15 . H152 . 115.2    no
C8 . C15 . H152 . 117.5    no
H151 . C15 . H152 . 111.4    no
N1 . C16 . O5 . 119.3(2)    yes
N1 . C16 . O6 . 114.30(19)    yes
O5 . C16 . O6 . 126.4(2)    yes
C18 . C17 . C19 . 110.5(3)    yes
C18 . C17 . C20 . 112.8(3)    yes
C19 . C17 . C20 . 111.8(3)    yes
C18 . C17 . O6 . 110.5(2)    yes
C19 . C17 . O6 . 101.8(2)    yes
C20 . C17 . O6 . 108.9(2)    yes
C17 . C18 . H181 . 108.6    no
C17 . C18 . H182 . 110.4    no
H181 . C18 . H182 . 109.3    no
C17 . C18 . H183 . 110.9    no
H181 . C18 . H183 . 108.7    no
H182 . C18 . H183 . 108.9    no
C17 . C19 . H191 . 109.2    no
C17 . C19 . H192 . 107.9    no
H191 . C19 . H192 . 109.0    no
C17 . C19 . H193 . 109.9    no
H191 . C19 . H193 . 110.3    no
H192 . C19 . H193 . 110.5    no
C17 . C20 . H201 . 109.1    no
C17 . C20 . H202 . 109.5    no
H201 . C20 . H202 . 108.4    no
C17 . C20 . H203 . 109.5    no
H201 . C20 . H203 . 110.7    no
H202 . C20 . H203 . 109.6    no
O8 . C21 . N1 . 112.96(19)    yes
O8 . C21 . O7 . 125.7(2)    yes
N1 . C21 . O7 . 121.3(2)    yes
O8 . C22 . C23 . 110.7(2)    yes
O8 . C22 . C24 . 101.3(2)    yes
C23 . C22 . C24 . 110.0(2)    yes
O8 . C22 . C25 . 109.2(2)    yes
C23 . C22 . C25 . 112.3(3)    yes
C24 . C22 . C25 . 112.8(3)    yes
C22 . C23 . H231 . 108.7    no
C22 . C23 . H232 . 110.6    no
H231 . C23 . H232 . 108.5    no
C22 . C23 . H233 . 110.5    no
H231 . C23 . H233 . 109.2    no
H232 . C23 . H233 . 109.3    no
C22 . C24 . H241 . 110.0    no
C22 . C24 . H242 . 107.1    no
H241 . C24 . H242 . 108.3    no
C22 . C24 . H243 . 111.1    no
H241 . C24 . H243 . 109.7    no
H242 . C24 . H243 . 110.7    no
C22 . C25 . H251 . 110.1    no
C22 . C25 . H252 . 109.5    no
H251 . C25 . H252 . 108.7    no
C22 . C25 . H253 . 111.7    no
H251 . C25 . H253 . 106.9    no
H252 . C25 . H253 . 109.9    no
C6 . C27 . C8 . 73.44(17)    yes
C6 . C27 . H271 . 117.1    no
C8 . C27 . H271 . 116.6    no
C6 . C27 . H272 . 116.6    no
C8 . C27 . H272 . 117.5    no
H271 . C27 . H272 . 111.1    no
C10 . N1 . C21 . 116.56(18)    yes
C10 . N1 . C16 . 115.16(18)    yes
C21 . N1 . C16 . 128.20(18)    yes
C6 . S1 . C5 . 103.84(10)    yes
C6 . S1 . O1 . 107.95(11)    yes
C5 . S1 . O1 . 109.69(11)    yes
C6 . S1 . O2 . 107.12(11)    yes
C5 . S1 . O2 . 108.40(12)    yes
O1 . S1 . O2 . 118.79(11)    yes
C12 . O4 . C11 . 114.56(19)    yes
C17 . O6 . C16 . 120.69(19)    yes
C102 . C101 . H1011 . 110.9    no
C102 . C101 . H1012 . 108.6    no
H1011 . C101 . H1012 . 109.2    no
C102 . C101 . H1013 . 109.3    no
H1011 . C101 . H1013 . 109.4    no
H1012 . C101 . H1013 . 109.4    no
C101 . C102 . C103 . 121.3(3)    yes
C101 . C102 . C113 . 120.1(4)    yes
C103 . C102 . C113 . 118.6(3)    yes
C102 . C103 . C104 . 122.0(3)    yes
C102 . C103 . H1031 . 119.7    no
C104 . C103 . H1031 . 118.3    no
C103 . C104 . C105 . 118.8(3)    yes
C103 . C104 . H1041 . 121.5    no
C105 . C104 . H1041 . 119.7    no
C104 . C105 . C114 . 120.5(3)    yes
C104 . C105 . S101 . 119.9(2)    yes
C114 . C105 . S101 . 119.6(2)    yes
C107 . C106 . C108 . 53.80(13)    yes
C107 . C106 . C115 . 88.53(18)    yes
C108 . C106 . C115 . 53.83(13)    yes
C107 . C106 . C127 . 88.80(18)    yes
C108 . C106 . C127 . 53.73(13)    yes
C115 . C106 . C127 . 88.61(18)    yes
C107 . C106 . S101 . 123.62(17)    yes
C108 . C106 . S101 . 177.11(16)    yes
C115 . C106 . S101 . 126.25(17)    yes
C127 . C106 . S101 . 128.69(17)    yes
C106 . C107 . C108 . 73.31(16)    yes
C106 . C107 . H1071 . 117.0    no
C108 . C107 . H1071 . 116.7    no
C106 . C107 . H1072 . 116.9    no
C108 . C107 . H1072 . 117.8    no
H1071 . C107 . H1072 . 110.8    no
C121 . O108 . C122 . 119.86(18)    yes
C107 . C108 . C106 . 52.89(13)    yes
C107 . C108 . C109 . 125.04(19)    yes
C106 . C108 . C109 . 177.94(18)    yes
C107 . C108 . C115 . 87.14(18)    yes
C106 . C108 . C115 . 52.80(13)    yes
C109 . C108 . C115 . 128.2(2)    yes
C107 . C108 . C127 . 87.48(18)    yes
C106 . C108 . C127 . 52.79(13)    yes
C109 . C108 . C127 . 128.3(2)    yes
C115 . C108 . C127 . 87.19(17)    yes
C108 . C109 . C110 . 113.47(19)    yes
C108 . C109 . H1091 . 108.7    no
C110 . C109 . H1091 . 110.2    no
C108 . C109 . H1092 . 107.5    no
C110 . C109 . H1092 . 106.6    no
H1091 . C109 . H1092 . 110.3    no
C109 . C110 . C111 . 110.90(19)    yes
C109 . C110 . N101 . 113.76(19)    yes
C111 . C110 . N101 . 112.7(2)    yes
C109 . C110 . H1101 . 106.7    no
C111 . C110 . H1101 . 105.6    no
N101 . C110 . H1101 . 106.6    no
C110 . C111 . O103 . 123.5(2)    yes
C110 . C111 . O104 . 112.3(2)    yes
O103 . C111 . O104 . 124.1(2)    yes
O104 . C112 . H1121 . 107.9    no
O104 . C112 . H1122 . 109.0    no
H1121 . C112 . H1122 . 108.7    no
O104 . C112 . H1123 . 109.4    no
H1121 . C112 . H1123 . 110.6    no
H1122 . C112 . H1123 . 111.2    no
C102 . C113 . C114 . 120.6(3)    yes
C102 . C113 . H1131 . 120.4    no
C114 . C113 . H1131 . 119.0    no
C105 . C114 . C113 . 119.6(3)    yes
C105 . C114 . H1141 . 120.9    no
C113 . C114 . H1141 . 119.5    no
C106 . C115 . C108 . 73.37(16)    yes
C106 . C115 . H1151 . 117.4    no
C108 . C115 . H1151 . 117.6    no
C106 . C115 . H1152 . 117.8    no
C108 . C115 . H1152 . 117.3    no
H1151 . C115 . H1152 . 109.6    no
N101 . C116 . O105 . 120.8(2)    yes
N101 . C116 . O106 . 112.0(2)    yes
O105 . C116 . O106 . 127.1(2)    yes
C118 . C117 . C119 . 110.8(3)    yes
C118 . C117 . C120 . 112.9(4)    yes
C119 . C117 . C120 . 110.7(3)    yes
C118 . C117 . O106 . 109.0(3)    yes
C119 . C117 . O106 . 102.2(2)    yes
C120 . C117 . O106 . 110.8(3)    yes
C117 . C118 . H1181 . 109.0    no
C117 . C118 . H1182 . 107.9    no
H1181 . C118 . H1182 . 109.7    no
C117 . C118 . H1183 . 109.3    no
H1181 . C118 . H1183 . 109.7    no
H1182 . C118 . H1183 . 111.1    no
C117 . C119 . H1191 . 109.2    no
C117 . C119 . H1192 . 109.4    no
H1191 . C119 . H1192 . 108.3    no
C117 . C119 . H1193 . 110.7    no
H1191 . C119 . H1193 . 108.9    no
H1192 . C119 . H1193 . 110.3    no
C117 . C120 . H1201 . 108.4    no
C117 . C120 . H1202 . 108.1    no
H1201 . C120 . H1202 . 111.0    no
C117 . C120 . H1203 . 107.1    no
H1201 . C120 . H1203 . 111.0    no
H1202 . C120 . H1203 . 111.1    no
O108 . C121 . N101 . 112.13(19)    yes
O108 . C121 . O107 . 126.5(2)    yes
N101 . C121 . O107 . 121.2(2)    yes
O108 . C122 . C123 . 110.22(19)    yes
O108 . C122 . C124 . 101.29(19)    yes
C123 . C122 . C124 . 111.1(2)    yes
O108 . C122 . C125 . 109.02(19)    yes
C123 . C122 . C125 . 113.7(2)    yes
C124 . C122 . C125 . 110.8(2)    yes
C122 . C123 . H1231 . 109.0    no
C122 . C123 . H1232 . 110.5    no
H1231 . C123 . H1232 . 109.0    no
C122 . C123 . H1233 . 111.3    no
H1231 . C123 . H1233 . 108.4    no
H1232 . C123 . H1233 . 108.7    no
C122 . C124 . H1241 . 109.9    no
C122 . C124 . H1242 . 111.8    no
H1241 . C124 . H1242 . 108.6    no
C122 . C124 . H1243 . 109.2    no
H1241 . C124 . H1243 . 108.8    no
H1242 . C124 . H1243 . 108.5    no
C122 . C125 . H1251 . 109.3    no
C122 . C125 . H1252 . 110.5    no
H1251 . C125 . H1252 . 108.9    no
C122 . C125 . H1253 . 109.8    no
H1251 . C125 . H1253 . 108.8    no
H1252 . C125 . H1253 . 109.4    no
C106 . C127 . C108 . 73.48(16)    yes
C106 . C127 . H1271 . 117.4    no
C108 . C127 . H1271 . 115.7    no
C106 . C127 . H1272 . 117.6    no
C108 . C127 . H1272 . 116.9    no
H1271 . C127 . H1272 . 111.3    no
C110 . N101 . C121 . 115.60(18)    yes
C110 . N101 . C116 . 116.64(18)    yes
C121 . N101 . C116 . 126.89(19)    yes
C106 . S101 . C105 . 104.16(11)    yes
C106 . S101 . O101 . 108.16(12)    yes
C105 . S101 . O101 . 109.07(13)    yes
C106 . S101 . O102 . 106.96(11)    yes
C105 . S101 . O102 . 108.20(12)    yes
O101 . S101 . O102 . 119.25(13)    yes
C112 . O104 . C111 . 115.7(2)    yes
C117 . O106 . C116 . 121.1(2)    yes
Cl202 . C201 . Cl203 . 112.63(7)    yes
Cl202 . C201 . H2011 . 107.9    no
Cl203 . C201 . H2011 . 108.6    no
Cl202 . C201 . H2012 . 108.3    no
Cl203 . C201 . H2012 . 108.9    no
H2011 . C201 . H2012 . 110.5    no
Cl212 . C211 . Cl213 . 112.65(7)    yes
Cl212 . C211 . H2111 . 110.1    no
Cl213 . C211 . H2111 . 109.4    no
Cl212 . C211 . H2112 . 106.2    no
Cl213 . C211 . H2112 . 107.2    no
H2111 . C211 . H2112 . 111.3    no
Cl222 . C221 . Cl223 . 112.63(7)    yes
Cl222 . C221 . H2211 . 109.1    no
Cl223 . C221 . H2211 . 108.0    no
Cl222 . C221 . H2212 . 109.7    no
Cl223 . C221 . H2212 . 107.9    no
H2211 . C221 . H2212 . 109.5    no
Cl232 . C231 . Cl233 . 112.66(7)    yes
Cl232 . C231 . H2311 . 108.5    no
Cl233 . C231 . H2311 . 108.6    no
Cl232 . C231 . H2312 . 108.8    no
Cl233 . C231 . H2312 . 108.9    no
H2311 . C231 . H2312 . 109.4    no
Cl242 . C241 . Cl243 . 112.65(7)    yes
Cl242 . C241 . H2411 . 109.1    no
Cl243 . C241 . H2411 . 108.0    no
Cl242 . C241 . H2412 . 108.9    no
Cl243 . C241 . H2412 . 108.7    no
H2411 . C241 . H2412 . 109.4    no
loop_
 _geom_hbond_atom_site_label_D
 _geom_hbond_site_symmetry_D
 _geom_hbond_atom_site_label_H
 _geom_hbond_site_symmetry_H
 _geom_hbond_atom_site_label_A
 _geom_hbond_site_symmetry_A
 _geom_hbond_angle_DHA
 _geom_hbond_distance_DH
 _geom_hbond_distance_HA
 _geom_hbond_distance_DA
 _geom_hbond_publ_flag
C4 . H41 . O107 2_656 171 0.93 2.27 3.196(6)    yes
C12 . H121 . O104 1_465 138 0.97 2.56 3.340(6)    yes
C12 . H121 . O107 1_465 128 0.97 2.53 3.217(6)    yes
C101 . H1013 . O2 . 145 0.95 2.55 3.370(6)    yes
C201 . H2012 . O105 . 163 0.95 2.44 3.362(6)    yes
C231 . H2012 . O105 . 151 0.77 2.44 3.141(6)    yes
C211 . H2111 . O5 1_655 135 0.98 2.34 3.107(6)    yes
C221 . H2111 . O5 1_655 122 1.12 2.34 3.085(6)    yes
C221 . H2211 . O5 1_655 165 0.97 2.13 3.085(6)    yes
C231 . H2312 . O105 . 162 0.97 2.21 3.141(6)    yes
C241 . H2411 . O5 1_655 160 0.97 2.08 3.010(6)    yes
C241 . H2412 . O105 . 148 0.97 2.52 3.377(6)    yes


_iucr_refine_instructions_details
;
#
# Punched on 08/09/22 at 02:41:25
#
#LIST     12                                                                    
BLOCK SCALE X'S U'S 
EQUIV PART(1001,OCC) 
EQUIV PART(1002,OCC) 
EQUIV PART(1003,OCC) 
EQUIV PART(1004,OCC) 
EQUIV PART(1005,OCC) 
RIDE C(201,U'S) C(231,U'S) 
RIDE C(211,U'S) C(221,U'S) 
RIDE C(241,U'S) CL(222,U'S) 
RIDE C   (   1,X'S) H   (  11,X'S) H   (  12,X'S) H   (  13,X'S) 
RIDE C   (   3,X'S) H   (  31,X'S) 
RIDE C   (   4,X'S) H   (  41,X'S) 
RIDE C   (   7,X'S) H   (  71,X'S) H   (  72,X'S) 
RIDE C   (   9,X'S) H   (  91,X'S) H   (  92,X'S) 
RIDE C   (  10,X'S) H   ( 101,X'S) 
RIDE C   (  12,X'S) H   ( 121,X'S) H   ( 122,X'S) H   ( 123,X'S) 
RIDE C   (  13,X'S) H   ( 131,X'S) 
RIDE C   (  14,X'S) H   ( 141,X'S) 
RIDE C   (  15,X'S) H   ( 151,X'S) H   ( 152,X'S) 
RIDE C   (  18,X'S) H   ( 181,X'S) H   ( 182,X'S) H   ( 183,X'S) 
RIDE C   (  19,X'S) H   ( 191,X'S) H   ( 192,X'S) H   ( 193,X'S) 
RIDE C   (  20,X'S) H   ( 201,X'S) H   ( 202,X'S) H   ( 203,X'S) 
RIDE C   (  23,X'S) H   ( 231,X'S) H   ( 232,X'S) H   ( 233,X'S) 
RIDE C   (  24,X'S) H   ( 241,X'S) H   ( 242,X'S) H   ( 243,X'S) 
RIDE C   (  25,X'S) H   ( 251,X'S) H   ( 252,X'S) H   ( 253,X'S) 
RIDE C   (  27,X'S) H   ( 271,X'S) H   ( 272,X'S) 
RIDE C   ( 101,X'S) H   (1011,X'S) H   (1012,X'S) H   (1013,X'S) 
RIDE C   ( 103,X'S) H   (1031,X'S) 
RIDE C   ( 104,X'S) H   (1041,X'S) 
RIDE C   ( 107,X'S) H   (1071,X'S) H   (1072,X'S) 
RIDE C   ( 109,X'S) H   (1091,X'S) H   (1092,X'S) 
RIDE C   ( 110,X'S) H   (1101,X'S) 
RIDE C   ( 112,X'S) H   (1121,X'S) H   (1122,X'S) H   (1123,X'S) 
RIDE C   ( 113,X'S) H   (1131,X'S) 
RIDE C   ( 114,X'S) H   (1141,X'S) 
RIDE C   ( 115,X'S) H   (1151,X'S) H   (1152,X'S) 
RIDE C   ( 118,X'S) H   (1181,X'S) H   (1182,X'S) H   (1183,X'S) 
RIDE C   ( 119,X'S) H   (1191,X'S) H   (1192,X'S) H   (1193,X'S) 
RIDE C   ( 120,X'S) H   (1201,X'S) H   (1202,X'S) H   (1203,X'S) 
RIDE C   ( 123,X'S) H   (1231,X'S) H   (1232,X'S) H   (1233,X'S) 
RIDE C   ( 124,X'S) H   (1241,X'S) H   (1242,X'S) H   (1243,X'S) 
RIDE C   ( 125,X'S) H   (1251,X'S) H   (1252,X'S) H   (1253,X'S) 
RIDE C   ( 127,X'S) H   (1271,X'S) H   (1272,X'S) 
RIDE C   ( 201,X'S) H   (2011,X'S) H   (2012,X'S) 
RIDE C   ( 211,X'S) H   (2111,X'S) H   (2112,X'S) 
RIDE C   ( 221,X'S) H   (2211,X'S) H   (2212,X'S) 
RIDE C   ( 231,X'S) H   (2311,X'S) H   (2312,X'S) 
RIDE C   ( 241,X'S) H   (2411,X'S) H   (2412,X'S) 
END                                                                             
#
# Punched on 08/09/22 at 02:41:25
#
#LIST     16                                                                    
SAME 
CONT C(201) CL(202) CL(203) AND 
CONT C(201) CL(202) CL(203) AND 
CONT C(211) CL(212) CL(213) AND 
CONT C(211) CL(213) CL(212) AND 
CONT C(221) CL(222) CL(223) AND 
CONT C(221) CL(223) CL(222) AND 
CONT C(231) CL(232) CL(233) AND 
CONT C(231) CL(232) CL(233) AND 
CONT C(241) CL(242) CL(243) AND 
CONT C(241) CL(242) CL(243) 
SIMU 0.01 
CONT C(201) CL(202) CL(203) AND 
CONT C(201) CL(202) CL(203) AND 
CONT C(211) CL(212) CL(213) AND 
CONT C(211) CL(213) CL(212) AND 
CONT C(221) CL(222) CL(223) AND 
CONT C(221) CL(223) CL(222) AND 
CONT C(231) CL(232) CL(233) AND 
CONT C(231) CL(232) CL(233) AND 
CONT C(241) CL(242) CL(243) AND 
CONT C(241) CL(242) CL(243) 
DELU 0.01 
CONT C(201) CL(202) CL(203) AND 
CONT C(201) CL(202) CL(203) AND 
CONT C(211) CL(212) CL(213) AND 
CONT C(211) CL(213) CL(212) AND 
CONT C(221) CL(222) CL(223) AND 
CONT C(221) CL(223) CL(222) AND 
CONT C(231) CL(232) CL(233) AND 
CONT C(231) CL(232) CL(233) AND 
CONT C(241) CL(242) CL(243) AND 
CONT C(241) CL(242) CL(243) 
LIMIT      0.01000000 C(211,X) 
LIMIT      0.01000000 C(211,Y) 
LIMIT      0.01000000 C(211,Z) 
LIMIT      0.01000000 C(241,X) 
LIMIT      0.01000000 C(241,Y) 
LIMIT      0.01000000 C(241,Z) 
REM   HREST   START (DO NOT REMOVE THIS LINE) 
REM   HREST   END (DO NOT REMOVE THIS LINE) 
END                                                                             
;
 
_refine_special_details
;

  On initial refinement, residual electron density was visible.  Further
  examination suggested this was dichloromethane which refined, but with
  unlikely displacement ellipsoids.  Further examination of the difference
  Fourier map suggested this was due to disorder.  The final model 
  included five components all partially occupied.  The close location of
  all these meant restraints were necessary to ensure convergence and 
  sensible geometrical parameters and displacements.  

  Reflections are selected by the following conditions :-
  Minimum value of SQRTW        is   0.00
  Minimum value of RATIO        is  -3.00
;


#==============================================================================
